# Supplementary material for: Hypothyroidism correlates with osteoporosis: potential involvement of lipid mediators
Source: Front Med (Lausanne). 2024 Nov 1;11:1453502. doi: 10.3389/fmed.2024.1453502 (PMC11565702; doi:10.3389/fmed.2024.1453502)
Supplement: Supplementary file 1 [file Table_1.XLSX]

## Sheet: table.SNP
SNP	effect_allele.exposure	other_allele.exposure	effect_allele.outcome	other_allele.outcome	beta.exposure	beta.outcome	eaf.exposure	eaf.outcome	remove	palindromic	ambiguous	id.outcome	pos.outcome	pval.outcome	se.outcome	outcome	mr_keep.outcome	pval_origin.outcome	data_source.outcome	chr.exposure	pos.exposure	se.exposure	pval.exposure	samplesize.exposure	id.exposure	exposure	mr_keep.exposure	pval_origin.exposure	data_source.exposure	action	mr_keep	samplesize.outcome
rs10075764	G	A	G	A	-0.057	-0.0407367	0.302413	0.395093	FALSE	FALSE	FALSE	osteoporosis	35841347	0.0145017	0.016664	osteoporosis	TRUE	reported	textfile	5	35841449	0.0104	4.25598e-08	410141	ebi-a-GCST90018862	Hypothyroidism || id:ebi-a-GCST90018862	TRUE	reported	igd	2	TRUE	NA
rs10126000	A	C	A	C	-0.0683	-0.0115296	0.688692	0.660012	FALSE	FALSE	FALSE	osteoporosis	21578618	0.504227	0.0172637	osteoporosis	TRUE	reported	textfile	9	21578617	0.0104	5.13334e-11	410141	ebi-a-GCST90018862	Hypothyroidism || id:ebi-a-GCST90018862	TRUE	reported	igd	2	TRUE	NA
rs10424978	A	C	A	C	-0.0775	-0.0183689	0.624328	0.598609	FALSE	FALSE	FALSE	osteoporosis	4837545	0.270154	0.016658	osteoporosis	TRUE	reported	textfile	19	4837557	0.0102	2.76694e-14	410141	ebi-a-GCST90018862	Hypothyroidism || id:ebi-a-GCST90018862	TRUE	reported	igd	2	TRUE	NA
rs1079418	G	A	G	A	-0.0657	-0.00787154	0.262374	0.262345	FALSE	FALSE	FALSE	osteoporosis	165633546	0.669746	0.0184563	osteoporosis	TRUE	reported	textfile	6	166047034	0.011	2.13998e-09	410141	ebi-a-GCST90018862	Hypothyroidism || id:ebi-a-GCST90018862	TRUE	reported	igd	2	TRUE	NA
rs10917477	G	A	G	A	0.064	0.00223031	0.386901	0.504706	FALSE	FALSE	FALSE	osteoporosis	19534612	0.891065	0.0162847	osteoporosis	TRUE	reported	textfile	1	19861106	0.01	1.75299e-10	410141	ebi-a-GCST90018862	Hypothyroidism || id:ebi-a-GCST90018862	TRUE	reported	igd	2	TRUE	NA
rs11171710	A	G	A	G	-0.0698	-0.0149483	0.443916	0.448377	FALSE	FALSE	FALSE	osteoporosis	55974294	0.363665	0.0164556	osteoporosis	TRUE	reported	textfile	12	56368078	0.01	3.18713e-12	410141	ebi-a-GCST90018862	Hypothyroidism || id:ebi-a-GCST90018862	TRUE	reported	igd	2	TRUE	NA
rs114285740	C	G	C	G	0.1669	0.0117949	0.0273776	0.0388353	FALSE	TRUE	FALSE	osteoporosis	107404651	0.782835	0.0427929	osteoporosis	TRUE	reported	textfile	1	107947273	0.0301	3.05999e-08	410141	ebi-a-GCST90018862	Hypothyroidism || id:ebi-a-GCST90018862	TRUE	reported	igd	2	TRUE	NA
rs11675342	T	C	T	C	0.0906	0.0067997	0.387729	0.440798	FALSE	FALSE	FALSE	osteoporosis	1403856	0.679698	0.0164692	osteoporosis	TRUE	reported	textfile	2	1407628	0.01	1.39605e-19	410141	ebi-a-GCST90018862	Hypothyroidism || id:ebi-a-GCST90018862	TRUE	reported	igd	2	TRUE	NA
rs11875260	G	A	G	A	0.0751	-0.0694293	0.172925	0.172422	FALSE	FALSE	FALSE	osteoporosis	79419239	0.00143608	0.0217831	osteoporosis	TRUE	reported	textfile	18	77179239	0.0135	2.53998e-08	410141	ebi-a-GCST90018862	Hypothyroidism || id:ebi-a-GCST90018862	TRUE	reported	igd	2	TRUE	NA
rs12117927	A	C	A	C	0.0627	0.00912571	0.476541	0.405295	FALSE	FALSE	FALSE	osteoporosis	236465834	0.588464	0.0168663	osteoporosis	TRUE	reported	textfile	1	236629134	0.0105	2.28802e-09	410141	ebi-a-GCST90018862	Hypothyroidism || id:ebi-a-GCST90018862	TRUE	reported	igd	2	TRUE	NA
rs12379417	A	G	A	G	0.0583	0.0372736	0.317559	0.377829	FALSE	FALSE	FALSE	osteoporosis	124267457	0.0265326	0.0168026	osteoporosis	TRUE	reported	textfile	9	127029736	0.0103	1.51001e-08	410141	ebi-a-GCST90018862	Hypothyroidism || id:ebi-a-GCST90018862	TRUE	reported	igd	2	TRUE	NA
rs12582330	T	G	T	G	-0.061	-0.0280789	0.624365	0.675825	FALSE	FALSE	FALSE	osteoporosis	103499163	0.10741	0.0174409	osteoporosis	TRUE	reported	textfile	12	103892941	0.0109	2.05201e-08	410141	ebi-a-GCST90018862	Hypothyroidism || id:ebi-a-GCST90018862	TRUE	reported	igd	2	TRUE	NA
rs12593201	A	G	A	G	0.0905	-0.0131669	0.325432	0.262479	FALSE	FALSE	FALSE	osteoporosis	38551905	0.476357	0.0184884	osteoporosis	TRUE	reported	textfile	15	38844106	0.0112	7.68953e-16	410141	ebi-a-GCST90018862	Hypothyroidism || id:ebi-a-GCST90018862	TRUE	reported	igd	2	TRUE	NA
rs12984428	A	G	A	G	-0.0659	-0.0273474	0.35604	0.363475	FALSE	FALSE	FALSE	osteoporosis	49696359	0.106562	0.0169456	osteoporosis	TRUE	reported	textfile	19	50199616	0.0102	1.10601e-10	410141	ebi-a-GCST90018862	Hypothyroidism || id:ebi-a-GCST90018862	TRUE	reported	igd	2	TRUE	NA
rs13090803	T	G	T	G	0.0829	0.0136954	0.190624	0.140029	FALSE	FALSE	FALSE	osteoporosis	106216106	0.560352	0.0235188	osteoporosis	TRUE	reported	textfile	3	105934953	0.0128	9.00119e-11	410141	ebi-a-GCST90018862	Hypothyroidism || id:ebi-a-GCST90018862	TRUE	reported	igd	2	TRUE	NA
rs13109179	A	G	A	G	0.0647	-0.00380774	0.461895	0.472448	FALSE	FALSE	FALSE	osteoporosis	10725904	0.815955	0.0163598	osteoporosis	TRUE	reported	textfile	4	10727528	0.01	9.4189e-11	410141	ebi-a-GCST90018862	Hypothyroidism || id:ebi-a-GCST90018862	TRUE	reported	igd	2	TRUE	NA
rs1364450	C	A	C	A	0.0886	-0.0361832	0.126235	0.160157	FALSE	FALSE	FALSE	osteoporosis	109068305	0.103349	0.0222142	osteoporosis	TRUE	reported	textfile	6	109389508	0.0139	1.97102e-10	410141	ebi-a-GCST90018862	Hypothyroidism || id:ebi-a-GCST90018862	TRUE	reported	igd	2	TRUE	NA
rs142997491	G	A	G	A	0.2385	0.159706	0.0135637	0.0224741	FALSE	FALSE	FALSE	osteoporosis	50695909	0.00242265	0.0526588	osteoporosis	TRUE	reported	textfile	16	50729820	0.0412	7.01504e-09	410141	ebi-a-GCST90018862	Hypothyroidism || id:ebi-a-GCST90018862	TRUE	reported	igd	2	TRUE	NA
rs1432806	G	A	G	A	0.0583	0.0137167	0.338619	0.307335	FALSE	FALSE	FALSE	osteoporosis	109851664	0.436437	0.0176257	osteoporosis	TRUE	reported	textfile	5	109187365	0.0105	2.88602e-08	410141	ebi-a-GCST90018862	Hypothyroidism || id:ebi-a-GCST90018862	TRUE	reported	igd	2	TRUE	NA
rs1479565	A	G	A	G	0.0975	0.000433765	0.498866	0.418275	FALSE	FALSE	FALSE	osteoporosis	77248332	0.978977	0.0164605	osteoporosis	TRUE	reported	textfile	5	76544157	0.0101	7.52835e-22	410141	ebi-a-GCST90018862	Hypothyroidism || id:ebi-a-GCST90018862	TRUE	reported	igd	2	TRUE	NA
rs1534430	T	C	T	C	-0.086	-0.0448443	0.428394	0.418086	FALSE	FALSE	FALSE	osteoporosis	12504610	0.00666761	0.0165294	osteoporosis	TRUE	reported	textfile	2	12644736	0.0101	1.44012e-17	410141	ebi-a-GCST90018862	Hypothyroidism || id:ebi-a-GCST90018862	TRUE	reported	igd	2	TRUE	NA
rs187707293	A	T	A	T	0.2419	0.00424883	0.0133864	0.0210931	FALSE	TRUE	FALSE	osteoporosis	178726569	0.942408	0.0588129	osteoporosis	TRUE	reported	textfile	4	179647723	0.044	3.98602e-08	410141	ebi-a-GCST90018862	Hypothyroidism || id:ebi-a-GCST90018862	TRUE	reported	igd	2	TRUE	NA
rs2111485	G	A	G	A	0.0813	0.0160958	0.479023	0.582751	FALSE	FALSE	FALSE	osteoporosis	162254026	0.329498	0.0165064	osteoporosis	TRUE	reported	textfile	2	163110536	0.0102	1.42692e-15	410141	ebi-a-GCST90018862	Hypothyroidism || id:ebi-a-GCST90018862	TRUE	reported	igd	2	TRUE	NA
rs2114702	A	T	A	T	0.07	-0.0139674	0.26671	0.216095	FALSE	TRUE	FALSE	osteoporosis	80938791	0.480678	0.0198059	osteoporosis	TRUE	reported	textfile	14	81405135	0.0111	2.99902e-10	410141	ebi-a-GCST90018862	Hypothyroidism || id:ebi-a-GCST90018862	TRUE	reported	igd	2	TRUE	NA
rs2234167	A	G	A	G	0.0825	-0.00595954	0.102013	0.120776	FALSE	FALSE	FALSE	osteoporosis	2562891	0.812398	0.0251103	osteoporosis	TRUE	reported	textfile	1	2494330	0.015	3.75198e-08	410141	ebi-a-GCST90018862	Hypothyroidism || id:ebi-a-GCST90018862	TRUE	reported	igd	2	TRUE	NA
rs2247314	C	T	C	T	-0.086	-0.0302281	0.376495	0.370865	FALSE	FALSE	FALSE	osteoporosis	166956742	0.0725772	0.0168357	osteoporosis	TRUE	reported	textfile	6	167370230	0.0104	1.06488e-16	410141	ebi-a-GCST90018862	Hypothyroidism || id:ebi-a-GCST90018862	TRUE	reported	igd	2	TRUE	NA
rs229528	T	C	T	C	0.0903	0.00745884	0.496016	0.396266	FALSE	FALSE	FALSE	osteoporosis	37185637	0.653367	0.0166088	osteoporosis	TRUE	reported	textfile	22	37581677	0.01	2.31206e-19	410141	ebi-a-GCST90018862	Hypothyroidism || id:ebi-a-GCST90018862	TRUE	reported	igd	2	TRUE	NA
rs2445608	A	G	A	G	-0.0593	-0.00120482	0.430366	0.390008	FALSE	FALSE	FALSE	osteoporosis	127169057	0.942531	0.016713	osteoporosis	TRUE	reported	textfile	8	128181302	0.0101	3.78704e-09	410141	ebi-a-GCST90018862	Hypothyroidism || id:ebi-a-GCST90018862	TRUE	reported	igd	2	TRUE	NA
rs244685	G	T	G	T	-0.0858	-0.000457262	0.79915	0.747615	FALSE	FALSE	FALSE	osteoporosis	134088199	0.980486	0.0186947	osteoporosis	TRUE	reported	textfile	5	133423890	0.0132	7.0583e-11	410141	ebi-a-GCST90018862	Hypothyroidism || id:ebi-a-GCST90018862	TRUE	reported	igd	2	TRUE	NA
rs2988277	T	C	T	C	0.0593	-0.0408853	0.287022	0.258358	FALSE	FALSE	FALSE	osteoporosis	167462115	0.0280886	0.0186177	osteoporosis	TRUE	reported	textfile	1	167431352	0.0106	2.48702e-08	410141	ebi-a-GCST90018862	Hypothyroidism || id:ebi-a-GCST90018862	TRUE	reported	igd	2	TRUE	NA
rs3087243	A	G	A	G	-0.1466	-0.0443469	0.386088	0.329638	FALSE	FALSE	FALSE	osteoporosis	203874196	0.0105291	0.0173369	osteoporosis	TRUE	reported	textfile	2	204738919	0.0102	4.77309e-47	410141	ebi-a-GCST90018862	Hypothyroidism || id:ebi-a-GCST90018862	TRUE	reported	igd	2	TRUE	NA
rs3118469	T	A	T	A	0.0803	0.00785321	0.295174	0.364025	FALSE	TRUE	FALSE	osteoporosis	6059166	0.643147	0.0169505	osteoporosis	TRUE	reported	textfile	10	6101129	0.0106	3.8212e-14	410141	ebi-a-GCST90018862	Hypothyroidism || id:ebi-a-GCST90018862	TRUE	reported	igd	2	TRUE	NA
rs3184504	C	T	C	T	-0.1734	-0.0589218	0.668513	0.59238	FALSE	FALSE	FALSE	osteoporosis	111446804	0.000359517	0.0165133	osteoporosis	TRUE	reported	textfile	12	111884608	0.0102	7.50412e-65	410141	ebi-a-GCST90018862	Hypothyroidism || id:ebi-a-GCST90018862	TRUE	reported	igd	2	TRUE	NA
rs34536443	C	G	C	G	-0.1863	0.00567877	0.0440279	0.0301891	FALSE	TRUE	FALSE	osteoporosis	10352442	0.904868	0.0475154	osteoporosis	TRUE	reported	textfile	19	10463118	0.0263	1.46083e-12	410141	ebi-a-GCST90018862	Hypothyroidism || id:ebi-a-GCST90018862	TRUE	reported	igd	2	TRUE	NA
rs3775291	T	C	T	C	-0.0649	-0.0238894	0.287788	0.316063	FALSE	FALSE	FALSE	osteoporosis	186082920	0.172568	0.0175142	osteoporosis	TRUE	reported	textfile	4	187004074	0.0108	1.646e-09	410141	ebi-a-GCST90018862	Hypothyroidism || id:ebi-a-GCST90018862	TRUE	reported	igd	2	TRUE	NA
rs434294	G	A	G	A	-0.0683	-0.0253685	0.322802	0.315593	FALSE	FALSE	FALSE	osteoporosis	103263925	0.147797	0.0175274	osteoporosis	TRUE	reported	textfile	5	102599626	0.0109	3.36101e-10	410141	ebi-a-GCST90018862	Hypothyroidism || id:ebi-a-GCST90018862	TRUE	reported	igd	2	TRUE	NA
rs4409785	C	T	C	T	0.1069	0.0172636	0.142566	0.166292	FALSE	FALSE	FALSE	osteoporosis	95578258	0.428044	0.0217825	osteoporosis	TRUE	reported	textfile	11	95311422	0.0133	8.04452e-16	410141	ebi-a-GCST90018862	Hypothyroidism || id:ebi-a-GCST90018862	TRUE	reported	igd	2	TRUE	NA
rs4529854	T	C	T	C	-0.0768	0.0221839	0.723438	0.721094	FALSE	FALSE	FALSE	osteoporosis	62284216	0.222302	0.0181771	osteoporosis	TRUE	reported	textfile	10	64043975	0.0107	6.55843e-13	410141	ebi-a-GCST90018862	Hypothyroidism || id:ebi-a-GCST90018862	TRUE	reported	igd	2	TRUE	NA
rs4835534	C	T	C	T	-0.1421	0.0177482	0.156356	0.123781	FALSE	FALSE	FALSE	osteoporosis	148715236	0.478321	0.0250326	osteoporosis	TRUE	reported	textfile	4	149636388	0.0132	7.05667e-27	410141	ebi-a-GCST90018862	Hypothyroidism || id:ebi-a-GCST90018862	TRUE	reported	igd	2	TRUE	NA
rs61759532	T	C	T	C	0.0905	0.0311006	0.188941	0.189122	FALSE	FALSE	FALSE	osteoporosis	7337072	0.135807	0.0208506	osteoporosis	TRUE	reported	textfile	17	7240391	0.0122	1.42102e-13	410141	ebi-a-GCST90018862	Hypothyroidism || id:ebi-a-GCST90018862	TRUE	reported	igd	2	TRUE	NA
rs61877856	T	C	T	C	-0.0658	-0.0105078	0.197495	0.228935	FALSE	FALSE	FALSE	osteoporosis	617378	0.586721	0.0193302	osteoporosis	TRUE	reported	textfile	11	617378	0.0115	1.137e-08	410141	ebi-a-GCST90018862	Hypothyroidism || id:ebi-a-GCST90018862	TRUE	reported	igd	2	TRUE	NA
rs6679677	A	C	A	C	0.3637	0.00863225	0.108444	0.146387	FALSE	FALSE	FALSE	osteoporosis	113761186	0.708127	0.0230579	osteoporosis	TRUE	reported	textfile	1	114303808	0.0159	2.38781e-115	410141	ebi-a-GCST90018862	Hypothyroidism || id:ebi-a-GCST90018862	TRUE	reported	igd	2	TRUE	NA
rs6908626	T	G	T	G	0.1441	0.0432026	0.17075	0.115155	FALSE	FALSE	FALSE	osteoporosis	90296024	0.0912473	0.025581	osteoporosis	TRUE	reported	textfile	6	91005743	0.0141	2.03704e-24	410141	ebi-a-GCST90018862	Hypothyroidism || id:ebi-a-GCST90018862	TRUE	reported	igd	2	TRUE	NA
rs7030280	T	C	T	C	0.2075	0.0193975	0.745664	0.65353	FALSE	FALSE	FALSE	osteoporosis	97772985	0.257314	0.017124	osteoporosis	TRUE	reported	textfile	9	100535267	0.0108	1.02e-82	410141	ebi-a-GCST90018862	Hypothyroidism || id:ebi-a-GCST90018862	TRUE	reported	igd	2	TRUE	NA
rs71508903	T	C	T	C	0.0934	0.00865965	0.210816	0.185254	FALSE	FALSE	FALSE	osteoporosis	62020112	0.681128	0.0210736	osteoporosis	TRUE	reported	textfile	10	63779871	0.0125	9.33684e-14	410141	ebi-a-GCST90018862	Hypothyroidism || id:ebi-a-GCST90018862	TRUE	reported	igd	2	TRUE	NA
rs7223956	C	T	C	T	-0.0902	0.0480908	0.897005	0.855648	FALSE	FALSE	FALSE	osteoporosis	47296478	0.0388079	0.0232747	osteoporosis	TRUE	reported	textfile	17	45373844	0.0144	4.26904e-10	410141	ebi-a-GCST90018862	Hypothyroidism || id:ebi-a-GCST90018862	TRUE	reported	igd	2	TRUE	NA
rs73192661	T	C	T	C	-0.1061	-0.0107214	0.428858	0.385198	FALSE	FALSE	FALSE	osteoporosis	188411006	0.522266	0.016756	osteoporosis	TRUE	reported	textfile	3	188128794	0.01	4.05229e-26	410141	ebi-a-GCST90018862	Hypothyroidism || id:ebi-a-GCST90018862	TRUE	reported	igd	2	TRUE	NA
rs736374	A	G	A	G	0.0832	-1.18506e-05	0.375103	0.350028	FALSE	FALSE	FALSE	osteoporosis	35245397	0.999445	0.017033	osteoporosis	TRUE	reported	textfile	11	35266944	0.0103	6.00344e-16	410141	ebi-a-GCST90018862	Hypothyroidism || id:ebi-a-GCST90018862	TRUE	reported	igd	2	TRUE	NA
rs7441808	G	A	G	A	0.0766	-0.0168023	0.21091	0.282076	FALSE	FALSE	FALSE	osteoporosis	26088753	0.352884	0.0180862	osteoporosis	TRUE	reported	textfile	4	26090375	0.0111	5.16654e-12	410141	ebi-a-GCST90018862	Hypothyroidism || id:ebi-a-GCST90018862	TRUE	reported	igd	2	TRUE	NA
rs7488011	T	C	T	C	0.1052	0.029676	0.356485	0.257012	FALSE	FALSE	FALSE	osteoporosis	9772740	0.111069	0.0186243	osteoporosis	TRUE	reported	textfile	12	9925336	0.0111	2.51826e-21	410141	ebi-a-GCST90018862	Hypothyroidism || id:ebi-a-GCST90018862	TRUE	reported	igd	2	TRUE	NA
rs7574865	G	T	G	T	-0.1321	-0.0453009	0.74252	0.767712	FALSE	FALSE	FALSE	osteoporosis	191099907	0.0189234	0.0193013	osteoporosis	TRUE	reported	textfile	2	191964633	0.0117	1.66686e-29	410141	ebi-a-GCST90018862	Hypothyroidism || id:ebi-a-GCST90018862	TRUE	reported	igd	2	TRUE	NA
rs7742626	C	T	C	T	0.0686	-0.0124677	0.267343	0.174262	FALSE	FALSE	FALSE	osteoporosis	135811358	0.568058	0.0218382	osteoporosis	TRUE	reported	textfile	6	136132496	0.0116	3.41201e-09	410141	ebi-a-GCST90018862	Hypothyroidism || id:ebi-a-GCST90018862	TRUE	reported	igd	2	TRUE	NA
rs79490353	C	T	C	T	0.2006	0.15803	0.0241151	0.0160663	FALSE	FALSE	FALSE	osteoporosis	28048911	0.0170361	0.0662342	osteoporosis	TRUE	reported	textfile	13	28623048	0.0349	8.82003e-09	410141	ebi-a-GCST90018862	Hypothyroidism || id:ebi-a-GCST90018862	TRUE	reported	igd	2	TRUE	NA
rs7990020	C	A	C	A	0.0577	0.0143293	0.453482	0.61899	FALSE	FALSE	FALSE	osteoporosis	42470810	0.39283	0.0167693	osteoporosis	TRUE	reported	textfile	13	43044946	0.0101	9.9731e-09	410141	ebi-a-GCST90018862	Hypothyroidism || id:ebi-a-GCST90018862	TRUE	reported	igd	2	TRUE	NA
rs853305	C	T	C	T	-0.0802	-0.00408126	0.718894	0.788372	FALSE	FALSE	FALSE	osteoporosis	132918938	0.838248	0.019993	osteoporosis	TRUE	reported	textfile	8	133931183	0.0111	4.39845e-13	410141	ebi-a-GCST90018862	Hypothyroidism || id:ebi-a-GCST90018862	TRUE	reported	igd	2	TRUE	NA
rs881858	A	G	A	G	0.0665	0.00370404	0.747899	0.678946	FALSE	FALSE	FALSE	osteoporosis	43838872	0.833146	0.0175823	osteoporosis	TRUE	reported	textfile	6	43806609	0.0108	8.45707e-10	410141	ebi-a-GCST90018862	Hypothyroidism || id:ebi-a-GCST90018862	TRUE	reported	igd	2	TRUE	NA
rs911760	A	C	A	C	0.0879	0.0115847	0.212143	0.225229	FALSE	FALSE	FALSE	osteoporosis	5438435	0.560513	0.0199023	osteoporosis	TRUE	reported	textfile	9	5438435	0.0125	1.95389e-12	410141	ebi-a-GCST90018862	Hypothyroidism || id:ebi-a-GCST90018862	TRUE	reported	igd	2	TRUE	NA
rs926103	C	T	C	T	-0.0678	-0.0247861	0.697985	0.618678	FALSE	FALSE	FALSE	osteoporosis	156815190	0.140082	0.0167986	osteoporosis	TRUE	reported	textfile	1	156784982	0.0104	7.65244e-11	410141	ebi-a-GCST90018862	Hypothyroidism || id:ebi-a-GCST90018862	TRUE	reported	igd	2	TRUE	NA
rs9264277	C	T	C	T	-0.0862	0.0037781	0.645071	0.729526	FALSE	FALSE	FALSE	osteoporosis	31256890	0.837651	0.0184388	osteoporosis	TRUE	reported	textfile	6	31224667	0.0111	9.03233e-15	410141	ebi-a-GCST90018862	Hypothyroidism || id:ebi-a-GCST90018862	TRUE	reported	igd	2	TRUE	NA
rs9271365	G	T	G	T	0.2484	0.0668041	0.443466	0.364934	FALSE	FALSE	FALSE	osteoporosis	32619017	7.04109e-05	0.0168065	osteoporosis	TRUE	reported	textfile	6	32586794	0.0105	4.90908e-123	410141	ebi-a-GCST90018862	Hypothyroidism || id:ebi-a-GCST90018862	TRUE	reported	igd	2	TRUE	NA
rs9277559	C	T	C	T	-0.133	-0.0240132	0.331026	0.197703	FALSE	FALSE	FALSE	osteoporosis	33088954	0.239278	0.0204056	osteoporosis	TRUE	reported	textfile	6	33056731	0.012	1.86294e-28	410141	ebi-a-GCST90018862	Hypothyroidism || id:ebi-a-GCST90018862	TRUE	reported	igd	2	TRUE	NA
rs9497965	T	C	T	C	0.0827	-0.0212901	0.409035	0.336778	FALSE	FALSE	FALSE	osteoporosis	148200156	0.216999	0.0172453	osteoporosis	TRUE	reported	textfile	6	148521292	0.0102	3.70681e-16	410141	ebi-a-GCST90018862	Hypothyroidism || id:ebi-a-GCST90018862	TRUE	reported	igd	2	TRUE	NA
rs9511151	A	G	A	G	-0.0976	-0.0474815	0.279567	0.34379	FALSE	FALSE	FALSE	osteoporosis	24212438	0.00570887	0.0171782	osteoporosis	TRUE	reported	textfile	13	24786576	0.0106	3.07822e-20	410141	ebi-a-GCST90018862	Hypothyroidism || id:ebi-a-GCST90018862	TRUE	reported	igd	2	TRUE	NA
rs9902341	T	C	T	C	0.0801	-0.00282779	0.172257	0.203028	FALSE	FALSE	FALSE	osteoporosis	42126504	0.889091	0.0202774	osteoporosis	TRUE	reported	textfile	17	40278522	0.0129	4.68198e-10	410141	ebi-a-GCST90018862	Hypothyroidism || id:ebi-a-GCST90018862	TRUE	reported	igd	2	TRUE	NA
rs1794280	T	A	T	A	0.5463	0.0416241	0.0985158	0.100437	FALSE	TRUE	FALSE	osteoporosis	32699394	0.126015	0.0272052	osteoporosis	TRUE	reported	textfile	6	32667171	0.0391	2.29087e-44	460499	ebi-a-GCST90018860	Hyperthyroidism || id:ebi-a-GCST90018860	TRUE	reported	igd	2	TRUE	NA
rs2160215	C	T	C	T	0.2483	-0.00554825	0.425594	0.295506	FALSE	FALSE	FALSE	osteoporosis	80995128	0.756098	0.0178625	osteoporosis	TRUE	reported	textfile	14	81461472	0.0226	3.82384e-28	460499	ebi-a-GCST90018860	Hyperthyroidism || id:ebi-a-GCST90018860	TRUE	reported	igd	2	TRUE	NA
rs2856821	C	T	C	T	-0.1879	-0.00865372	0.196264	0.164429	FALSE	FALSE	FALSE	osteoporosis	33078965	0.693196	0.0219348	osteoporosis	TRUE	reported	textfile	6	33046742	0.0274	7.69308e-12	460499	ebi-a-GCST90018860	Hyperthyroidism || id:ebi-a-GCST90018860	TRUE	reported	igd	2	TRUE	NA
rs3087243	A	G	A	G	-0.2038	-0.0443469	0.380249	0.329638	FALSE	FALSE	FALSE	osteoporosis	203874196	0.0105291	0.0173369	osteoporosis	TRUE	reported	textfile	2	204738919	0.0224	7.94145e-20	460499	ebi-a-GCST90018860	Hyperthyroidism || id:ebi-a-GCST90018860	TRUE	reported	igd	2	TRUE	NA
rs4338740	C	T	C	T	0.1844	0.00474899	0.207075	0.314314	FALSE	FALSE	FALSE	osteoporosis	49443100	0.786475	0.017531	osteoporosis	TRUE	reported	textfile	15	49735297	0.0264	2.8721e-12	460499	ebi-a-GCST90018860	Hyperthyroidism || id:ebi-a-GCST90018860	TRUE	reported	igd	2	TRUE	NA
rs58722186	T	C	T	C	0.1359	-0.0110315	0.302235	0.3089	FALSE	FALSE	FALSE	osteoporosis	79717694	0.53258	0.0176766	osteoporosis	TRUE	reported	textfile	16	79751591	0.0233	5.22998e-09	460499	ebi-a-GCST90018860	Hyperthyroidism || id:ebi-a-GCST90018860	TRUE	reported	igd	2	TRUE	NA
rs604912	G	A	G	A	0.1198	0.00928943	0.538777	0.512143	FALSE	FALSE	FALSE	osteoporosis	90276601	0.568172	0.0162759	osteoporosis	TRUE	reported	textfile	6	90986320	0.0217	3.15101e-08	460499	ebi-a-GCST90018860	Hyperthyroidism || id:ebi-a-GCST90018860	TRUE	reported	igd	2	TRUE	NA
rs6131010	G	A	G	A	0.1306	0.0168022	0.712807	0.716176	FALSE	FALSE	FALSE	osteoporosis	46095666	0.350908	0.018012	osteoporosis	TRUE	reported	textfile	20	44724305	0.0237	3.59799e-08	460499	ebi-a-GCST90018860	Hyperthyroidism || id:ebi-a-GCST90018860	TRUE	reported	igd	2	TRUE	NA
rs6679677	A	C	A	C	0.2936	0.00863225	0.111921	0.146387	FALSE	FALSE	FALSE	osteoporosis	113761186	0.708127	0.0230579	osteoporosis	TRUE	reported	textfile	1	114303808	0.0379	8.79023e-15	460499	ebi-a-GCST90018860	Hyperthyroidism || id:ebi-a-GCST90018860	TRUE	reported	igd	2	TRUE	NA
rs758778	C	T	C	T	0.3072	0.0577336	0.203646	0.152367	FALSE	FALSE	FALSE	osteoporosis	30856674	0.00991037	0.0223866	osteoporosis	TRUE	reported	textfile	6	30824451	0.0348	1.02e-18	460499	ebi-a-GCST90018860	Hyperthyroidism || id:ebi-a-GCST90018860	TRUE	reported	igd	2	TRUE	NA
rs9258222	A	G	A	G	-0.2367	-0.0315902	0.0868963	0.0321752	FALSE	FALSE	FALSE	osteoporosis	29743785	0.492374	0.0460138	osteoporosis	TRUE	reported	textfile	6	29711562	0.0418	1.43599e-08	460499	ebi-a-GCST90018860	Hyperthyroidism || id:ebi-a-GCST90018860	TRUE	reported	igd	2	TRUE	NA

## Sheet: merged_datasnp
	chr.exposure	pos.exposure	beta.exposure	se.exposure	pval.exposure	samplesize.exposure	id.exposure	SNP	effect_allele.exposure	other_allele.exposure	eaf.exposure	exposure	mr_keep.exposure	pval_origin.exposure	data_source.exposure	F
1	1	2494330	0.0811752	0.0137734	5.0113e-09	405357	ebi-a-GCST90013893	rs2234167	A	G	NA	Hypothyroidism or myxoedema (Firth correction) || id:ebi-a-GCST90013893	TRUE	reported	igd	NA
2	1	200805209	0.0919108	0.0150237	1.34348e-09	405357	ebi-a-GCST90013893	rs200698498	A	C	NA	Hypothyroidism or myxoedema (Firth correction) || id:ebi-a-GCST90013893	TRUE	reported	igd	NA
3	1	236629134	0.062414	0.00979829	1.92088e-10	405357	ebi-a-GCST90013893	rs12117927	A	C	NA	Hypothyroidism or myxoedema (Firth correction) || id:ebi-a-GCST90013893	TRUE	reported	igd	NA
4	1	156784982	-0.0707514	0.0100125	1.85994e-12	405357	ebi-a-GCST90013893	rs926103	C	T	NA	Hypothyroidism or myxoedema (Firth correction) || id:ebi-a-GCST90013893	TRUE	reported	igd	NA
5	1	8497307	-0.0588809	0.00968617	1.28351e-09	405357	ebi-a-GCST90013893	rs301802	A	T	NA	Hypothyroidism or myxoedema (Firth correction) || id:ebi-a-GCST90013893	TRUE	reported	igd	NA
6	1	38377021	-0.0654663	0.00977025	1.95614e-11	405357	ebi-a-GCST90013893	rs61776678	A	G	NA	Hypothyroidism or myxoedema (Firth correction) || id:ebi-a-GCST90013893	TRUE	reported	igd	NA
7	1	108362169	0.237458	0.015591	7.16803e-50	405357	ebi-a-GCST90013893	rs78765971	G	GAC	NA	Hypothyroidism or myxoedema (Firth correction) || id:ebi-a-GCST90013893	TRUE	reported	igd	NA
8	1	167426424	0.0625949	0.00976969	1.61983e-10	405357	ebi-a-GCST90013893	rs1214598	A	G	NA	Hypothyroidism or myxoedema (Firth correction) || id:ebi-a-GCST90013893	TRUE	reported	igd	NA
9	1	19861106	0.0611393	0.00958605	1.84039e-10	405357	ebi-a-GCST90013893	rs10917477	G	A	NA	Hypothyroidism or myxoedema (Firth correction) || id:ebi-a-GCST90013893	TRUE	reported	igd	NA
10	1	114303808	0.384469	0.0139492	1.44212e-154	405357	ebi-a-GCST90013893	rs6679677	A	C	NA	Hypothyroidism or myxoedema (Firth correction) || id:ebi-a-GCST90013893	TRUE	reported	igd	NA
11	1	38651781	-0.0638892	0.0112382	1.1402e-08	405357	ebi-a-GCST90013893	rs61778693	T	G	NA	Hypothyroidism or myxoedema (Firth correction) || id:ebi-a-GCST90013893	TRUE	reported	igd	NA
12	1	65435425	-0.0941535	0.0147323	1.12398e-10	405357	ebi-a-GCST90013893	rs56818621	G	C	NA	Hypothyroidism or myxoedema (Firth correction) || id:ebi-a-GCST90013893	TRUE	reported	igd	NA
13	2	1407628	0.102855	0.00962235	1.56063e-26	405357	ebi-a-GCST90013893	rs11675342	T	C	NA	Hypothyroidism or myxoedema (Firth correction) || id:ebi-a-GCST90013893	TRUE	reported	igd	NA
14	2	8461377	-0.0622776	0.010122	7.01762e-10	405357	ebi-a-GCST90013893	rs71387227	T	C	NA	Hypothyroidism or myxoedema (Firth correction) || id:ebi-a-GCST90013893	TRUE	reported	igd	NA
15	2	12644736	-0.0905857	0.00990691	5.01418e-20	405357	ebi-a-GCST90013893	rs1534430	T	C	NA	Hypothyroidism or myxoedema (Firth correction) || id:ebi-a-GCST90013893	TRUE	reported	igd	NA
16	2	191592247	0.0567759	0.00972488	5.57751e-09	405357	ebi-a-GCST90013893	rs4366932	T	C	NA	Hypothyroidism or myxoedema (Firth correction) || id:ebi-a-GCST90013893	TRUE	reported	igd	NA
17	2	204738919	-0.178816	0.00964776	9.42323e-77	405357	ebi-a-GCST90013893	rs3087243	A	G	NA	Hypothyroidism or myxoedema (Firth correction) || id:ebi-a-GCST90013893	TRUE	reported	igd	NA
18	2	228670476	0.0683006	0.0119882	1.46808e-08	405357	ebi-a-GCST90013893	rs1811711	G	C	NA	Hypothyroidism or myxoedema (Firth correction) || id:ebi-a-GCST90013893	TRUE	reported	igd	NA
19	2	242444173	0.0591047	0.0106485	3.20524e-08	405357	ebi-a-GCST90013893	rs7596240	G	A	NA	Hypothyroidism or myxoedema (Firth correction) || id:ebi-a-GCST90013893	TRUE	reported	igd	NA
20	2	55869844	0.121978	0.0202098	2.66704e-09	405357	ebi-a-GCST90013893	rs13430684	G	A	NA	Hypothyroidism or myxoedema (Firth correction) || id:ebi-a-GCST90013893	TRUE	reported	igd	NA
21	2	62541900	0.0541619	0.00986634	3.85212e-08	405357	ebi-a-GCST90013893	rs10195033	C	T	NA	Hypothyroidism or myxoedema (Firth correction) || id:ebi-a-GCST90013893	TRUE	reported	igd	NA
22	2	98373006	-0.0570725	0.0100921	1.69985e-08	405357	ebi-a-GCST90013893	rs5865	T	C	NA	Hypothyroidism or myxoedema (Firth correction) || id:ebi-a-GCST90013893	TRUE	reported	igd	NA
23	2	162059969	0.0577224	0.0095771	1.68345e-09	405357	ebi-a-GCST90013893	rs11884495	T	A	NA	Hypothyroidism or myxoedema (Firth correction) || id:ebi-a-GCST90013893	TRUE	reported	igd	NA
24	2	163110536	0.0774059	0.00984995	3.45223e-15	405357	ebi-a-GCST90013893	rs2111485	G	A	NA	Hypothyroidism or myxoedema (Firth correction) || id:ebi-a-GCST90013893	TRUE	reported	igd	NA
25	2	191970120	-0.14085	0.0110879	3.20922e-36	405357	ebi-a-GCST90013893	rs7582694	G	C	NA	Hypothyroidism or myxoedema (Firth correction) || id:ebi-a-GCST90013893	TRUE	reported	igd	NA
26	3	105500400	-0.0792056	0.0142868	2.33367e-08	405357	ebi-a-GCST90013893	rs62261536	C	A	NA	Hypothyroidism or myxoedema (Firth correction) || id:ebi-a-GCST90013893	TRUE	reported	igd	NA
27	3	105934953	0.104915	0.0115147	1.60546e-19	405357	ebi-a-GCST90013893	rs13090803	T	G	NA	Hypothyroidism or myxoedema (Firth correction) || id:ebi-a-GCST90013893	TRUE	reported	igd	NA
28	3	108229990	0.0682577	0.0111229	1.01824e-09	405357	ebi-a-GCST90013893	rs2603139	C	T	NA	Hypothyroidism or myxoedema (Firth correction) || id:ebi-a-GCST90013893	TRUE	reported	igd	NA
29	3	188121019	-0.131222	0.00956918	1.38548e-42	405357	ebi-a-GCST90013893	rs12634152	T	C	NA	Hypothyroidism or myxoedema (Firth correction) || id:ebi-a-GCST90013893	TRUE	reported	igd	NA
30	3	5019936	0.0787863	0.0118273	3.60911e-11	405357	ebi-a-GCST90013893	rs1110261	A	G	NA	Hypothyroidism or myxoedema (Firth correction) || id:ebi-a-GCST90013893	TRUE	reported	igd	NA
31	3	12259616	-0.0873243	0.0150916	9.77732e-09	405357	ebi-a-GCST90013893	rs310746	T	C	NA	Hypothyroidism or myxoedema (Firth correction) || id:ebi-a-GCST90013893	TRUE	reported	igd	NA
32	3	37041032	-0.062132	0.0100657	6.49576e-10	405357	ebi-a-GCST90013893	rs4647214	AT	A	NA	Hypothyroidism or myxoedema (Firth correction) || id:ebi-a-GCST90013893	TRUE	reported	igd	NA
33	3	39353011	0.0998809	0.0140434	1.89758e-12	405357	ebi-a-GCST90013893	rs11711810	C	T	NA	Hypothyroidism or myxoedema (Firth correction) || id:ebi-a-GCST90013893	TRUE	reported	igd	NA
34	3	119232989	0.0761644	0.0119187	2.15561e-10	405357	ebi-a-GCST90013893	rs62264484	G	T	NA	Hypothyroidism or myxoedema (Firth correction) || id:ebi-a-GCST90013893	TRUE	reported	igd	NA
35	4	10782393	0.0638599	0.0110945	1.00046e-08	405357	ebi-a-GCST90013893	rs13112252	T	C	NA	Hypothyroidism or myxoedema (Firth correction) || id:ebi-a-GCST90013893	TRUE	reported	igd	NA
36	4	40343410	0.0667485	0.0105649	2.3245e-10	405357	ebi-a-GCST90013893	rs11930551	C	G	NA	Hypothyroidism or myxoedema (Firth correction) || id:ebi-a-GCST90013893	TRUE	reported	igd	NA
37	4	123546282	-0.0600942	0.0101562	3.02838e-09	405357	ebi-a-GCST90013893	rs6833591	G	A	NA	Hypothyroidism or myxoedema (Firth correction) || id:ebi-a-GCST90013893	TRUE	reported	igd	NA
38	4	187004074	-0.0819105	0.0105966	8.4004e-15	405357	ebi-a-GCST90013893	rs3775291	T	C	NA	Hypothyroidism or myxoedema (Firth correction) || id:ebi-a-GCST90013893	TRUE	reported	igd	NA
39	4	10716939	0.0810059	0.00956634	2.68596e-17	405357	ebi-a-GCST90013893	rs4293777	C	G	NA	Hypothyroidism or myxoedema (Firth correction) || id:ebi-a-GCST90013893	TRUE	reported	igd	NA
40	4	26111593	0.0771505	0.0102115	5.2942e-14	405357	ebi-a-GCST90013893	rs34046593	A	G	NA	Hypothyroidism or myxoedema (Firth correction) || id:ebi-a-GCST90013893	TRUE	reported	igd	NA
41	4	103449131	-0.193824	0.0333253	2.58268e-09	405357	ebi-a-GCST90013893	rs113473633	G	A	NA	Hypothyroidism or myxoedema (Firth correction) || id:ebi-a-GCST90013893	TRUE	reported	igd	NA
42	4	149658569	-0.141548	0.0122889	2.62543e-31	405357	ebi-a-GCST90013893	rs34334084	AT	A	NA	Hypothyroidism or myxoedema (Firth correction) || id:ebi-a-GCST90013893	TRUE	reported	igd	NA
43	5	71694837	0.0642907	0.0114464	1.69395e-08	405357	ebi-a-GCST90013893	rs9293291	A	G	NA	Hypothyroidism or myxoedema (Firth correction) || id:ebi-a-GCST90013893	TRUE	reported	igd	NA
44	5	133419283	-0.111769	0.0141156	4.86295e-15	405357	ebi-a-GCST90013893	rs244672	T	C	NA	Hypothyroidism or myxoedema (Firth correction) || id:ebi-a-GCST90013893	TRUE	reported	igd	NA
45	5	102622453	-0.0753437	0.0102965	2.13698e-13	405357	ebi-a-GCST90013893	rs1991797	T	G	NA	Hypothyroidism or myxoedema (Firth correction) || id:ebi-a-GCST90013893	TRUE	reported	igd	NA
46	5	35837234	-0.0701792	0.0101832	4.85177e-12	405357	ebi-a-GCST90013893	rs12697352	A	G	NA	Hypothyroidism or myxoedema (Firth correction) || id:ebi-a-GCST90013893	TRUE	reported	igd	NA
47	5	156602286	0.0788631	0.0135696	8.01586e-09	405357	ebi-a-GCST90013893	rs865332	A	G	NA	Hypothyroidism or myxoedema (Firth correction) || id:ebi-a-GCST90013893	TRUE	reported	igd	NA
48	5	76543603	0.0736217	0.00978219	6.05759e-14	405357	ebi-a-GCST90013893	rs10036386	T	C	NA	Hypothyroidism or myxoedema (Firth correction) || id:ebi-a-GCST90013893	TRUE	reported	igd	NA
49	5	142792650	-0.053954	0.0097639	3.16825e-08	405357	ebi-a-GCST90013893	rs7701443	G	A	NA	Hypothyroidism or myxoedema (Firth correction) || id:ebi-a-GCST90013893	TRUE	reported	igd	NA
50	6	31224667	-0.0869664	0.00985517	1.43979e-18	405357	ebi-a-GCST90013893	rs9264277	C	T	NA	Hypothyroidism or myxoedema (Firth correction) || id:ebi-a-GCST90013893	TRUE	reported	igd	NA
51	6	31229747	-0.206129	0.0109366	8.28705e-81	405357	ebi-a-GCST90013893	rs9357119	T	G	NA	Hypothyroidism or myxoedema (Firth correction) || id:ebi-a-GCST90013893	TRUE	reported	igd	NA
52	6	33047432	-0.171266	0.0105528	4.75116e-60	405357	ebi-a-GCST90013893	rs2856822	C	A	NA	Hypothyroidism or myxoedema (Firth correction) || id:ebi-a-GCST90013893	TRUE	reported	igd	NA
53	6	112098896	-0.056848	0.00959581	3.11803e-09	405357	ebi-a-GCST90013893	rs7758816	C	T	NA	Hypothyroidism or myxoedema (Firth correction) || id:ebi-a-GCST90013893	TRUE	reported	igd	NA
54	6	403799	0.0660494	0.00965902	7.83249e-12	405357	ebi-a-GCST90013893	rs3778607	G	A	NA	Hypothyroidism or myxoedema (Firth correction) || id:ebi-a-GCST90013893	TRUE	reported	igd	NA
55	6	30920957	-0.113563	0.0134696	1.66265e-17	405357	ebi-a-GCST90013893	rs2240803	A	G	NA	Hypothyroidism or myxoedema (Firth correction) || id:ebi-a-GCST90013893	TRUE	reported	igd	NA
56	6	32618811	0.157123	0.0104844	3.92826e-50	405357	ebi-a-GCST90013893	rs28787299	A	G	NA	Hypothyroidism or myxoedema (Firth correction) || id:ebi-a-GCST90013893	TRUE	reported	igd	NA
57	6	90990050	0.132438	0.0099074	5.53988e-41	405357	ebi-a-GCST90013893	rs654537	A	G	NA	Hypothyroidism or myxoedema (Firth correction) || id:ebi-a-GCST90013893	TRUE	reported	igd	NA
58	6	135435171	0.0705107	0.0111227	2.84322e-10	405357	ebi-a-GCST90013893	rs2223385	A	G	NA	Hypothyroidism or myxoedema (Firth correction) || id:ebi-a-GCST90013893	TRUE	reported	igd	NA
59	6	148514301	0.0844249	0.0101619	1.31129e-16	405357	ebi-a-GCST90013893	rs6914622	T	G	NA	Hypothyroidism or myxoedema (Firth correction) || id:ebi-a-GCST90013893	TRUE	reported	igd	NA
60	6	166047034	-0.0672153	0.0105024	1.35653e-10	405357	ebi-a-GCST90013893	rs1079418	G	A	NA	Hypothyroidism or myxoedema (Firth correction) || id:ebi-a-GCST90013893	TRUE	reported	igd	NA
61	6	43806921	0.0609667	0.00967069	2.83074e-10	405357	ebi-a-GCST90013893	rs1317840	C	A	NA	Hypothyroidism or myxoedema (Firth correction) || id:ebi-a-GCST90013893	TRUE	reported	igd	NA
62	6	136115507	0.0663379	0.0103155	1.47965e-10	405357	ebi-a-GCST90013893	rs9494389	C	T	NA	Hypothyroidism or myxoedema (Firth correction) || id:ebi-a-GCST90013893	TRUE	reported	igd	NA
63	6	32605189	0.270774	0.00960814	2.46037e-172	405357	ebi-a-GCST90013893	rs9272426	G	A	NA	Hypothyroidism or myxoedema (Firth correction) || id:ebi-a-GCST90013893	TRUE	reported	igd	NA
64	6	167403873	-0.121386	0.0103002	2.48028e-32	405357	ebi-a-GCST90013893	rs933243	A	C	NA	Hypothyroidism or myxoedema (Firth correction) || id:ebi-a-GCST90013893	TRUE	reported	igd	NA
65	7	37427289	0.106901	0.0151025	2.54976e-12	405357	ebi-a-GCST90013893	rs74830391	T	C	NA	Hypothyroidism or myxoedema (Firth correction) || id:ebi-a-GCST90013893	TRUE	reported	igd	NA
66	7	100312724	0.0935336	0.0153888	8.48067e-10	405357	ebi-a-GCST90013893	rs534043	G	A	NA	Hypothyroidism or myxoedema (Firth correction) || id:ebi-a-GCST90013893	TRUE	reported	igd	NA
67	7	128721877	0.0858134	0.013687	5.04638e-10	405357	ebi-a-GCST90013893	rs34591253	T	C	NA	Hypothyroidism or myxoedema (Firth correction) || id:ebi-a-GCST90013893	TRUE	reported	igd	NA
68	7	4785129	-0.0582416	0.00975682	2.49735e-09	405357	ebi-a-GCST90013893	rs10277273	G	T	NA	Hypothyroidism or myxoedema (Firth correction) || id:ebi-a-GCST90013893	TRUE	reported	igd	NA
69	7	77362489	0.0613523	0.0104615	5.10576e-09	405357	ebi-a-GCST90013893	rs17385641	C	G	NA	Hypothyroidism or myxoedema (Firth correction) || id:ebi-a-GCST90013893	TRUE	reported	igd	NA
70	8	129546233	-0.0934334	0.0156528	1.67873e-09	405357	ebi-a-GCST90013893	rs1607120	A	G	NA	Hypothyroidism or myxoedema (Firth correction) || id:ebi-a-GCST90013893	TRUE	reported	igd	NA
71	8	133931183	-0.0785276	0.0101761	1.52827e-14	405357	ebi-a-GCST90013893	rs853305	C	T	NA	Hypothyroidism or myxoedema (Firth correction) || id:ebi-a-GCST90013893	TRUE	reported	igd	NA
72	8	128197088	-0.0790577	0.00998274	2.054e-15	405357	ebi-a-GCST90013893	rs2445610	G	A	NA	Hypothyroidism or myxoedema (Firth correction) || id:ebi-a-GCST90013893	TRUE	reported	igd	NA
73	8	141639262	-0.062189	0.0105505	4.3011e-09	405357	ebi-a-GCST90013893	rs11783023	T	C	NA	Hypothyroidism or myxoedema (Firth correction) || id:ebi-a-GCST90013893	TRUE	reported	igd	NA
74	8	8308044	-0.0922108	0.00965077	1.23169e-21	405357	ebi-a-GCST90013893	rs2921071	C	A	NA	Hypothyroidism or myxoedema (Firth correction) || id:ebi-a-GCST90013893	TRUE	reported	igd	NA
75	8	119951900	-0.0646394	0.0100969	1.39621e-10	405357	ebi-a-GCST90013893	rs1032129	C	A	NA	Hypothyroidism or myxoedema (Firth correction) || id:ebi-a-GCST90013893	TRUE	reported	igd	NA
76	9	5438435	0.0875252	0.0121797	9.38858e-13	405357	ebi-a-GCST90013893	rs911760	A	C	NA	Hypothyroidism or myxoedema (Firth correction) || id:ebi-a-GCST90013893	TRUE	reported	igd	NA
77	9	110603346	0.110875	0.0194937	1.95227e-08	405357	ebi-a-GCST90013893	rs12555501	C	G	NA	Hypothyroidism or myxoedema (Firth correction) || id:ebi-a-GCST90013893	TRUE	reported	igd	NA
78	9	127093902	-0.0603083	0.00982878	9.21871e-10	405357	ebi-a-GCST90013893	rs10986320	G	C	NA	Hypothyroidism or myxoedema (Firth correction) || id:ebi-a-GCST90013893	TRUE	reported	igd	NA
79	9	21589041	-0.0766616	0.00997357	1.84502e-14	405357	ebi-a-GCST90013893	rs2123340	A	G	NA	Hypothyroidism or myxoedema (Firth correction) || id:ebi-a-GCST90013893	TRUE	reported	igd	NA
80	9	100546600	0.229817	0.0104476	8.51138e-109	405357	ebi-a-GCST90013893	rs925489	T	C	NA	Hypothyroidism or myxoedema (Firth correction) || id:ebi-a-GCST90013893	TRUE	reported	igd	NA
81	10	6390192	0.0855801	0.0118696	4.05602e-13	405357	ebi-a-GCST90013893	rs2387397	C	G	NA	Hypothyroidism or myxoedema (Firth correction) || id:ebi-a-GCST90013893	TRUE	reported	igd	NA
82	10	6110875	0.0967751	0.0098716	8.86748e-23	405357	ebi-a-GCST90013893	rs7090530	A	C	NA	Hypothyroidism or myxoedema (Firth correction) || id:ebi-a-GCST90013893	TRUE	reported	igd	NA
83	10	124139910	0.0536492	0.00974714	3.59302e-08	405357	ebi-a-GCST90013893	rs3850765	C	T	NA	Hypothyroidism or myxoedema (Firth correction) || id:ebi-a-GCST90013893	TRUE	reported	igd	NA
84	10	63779871	0.131939	0.0118287	2.64423e-28	405357	ebi-a-GCST90013893	rs71508903	T	C	NA	Hypothyroidism or myxoedema (Firth correction) || id:ebi-a-GCST90013893	TRUE	reported	igd	NA
85	10	64057202	-0.0754051	0.00963873	5.57699e-15	405357	ebi-a-GCST90013893	rs10761620	G	A	NA	Hypothyroidism or myxoedema (Firth correction) || id:ebi-a-GCST90013893	TRUE	reported	igd	NA
86	10	89810988	0.0601503	0.0102063	4.21231e-09	405357	ebi-a-GCST90013893	rs143627643	TA	T	NA	Hypothyroidism or myxoedema (Firth correction) || id:ebi-a-GCST90013893	TRUE	reported	igd	NA
87	10	101278324	-0.0617141	0.00955982	1.10759e-10	405357	ebi-a-GCST90013893	rs10786556	T	C	NA	Hypothyroidism or myxoedema (Firth correction) || id:ebi-a-GCST90013893	TRUE	reported	igd	NA
88	11	35317712	0.0868758	0.00979926	9.64939e-19	405357	ebi-a-GCST90013893	rs10742340	C	T	NA	Hypothyroidism or myxoedema (Firth correction) || id:ebi-a-GCST90013893	TRUE	reported	igd	NA
89	11	64107477	-0.0629493	0.0101818	5.74447e-10	405357	ebi-a-GCST90013893	rs479777	C	T	NA	Hypothyroidism or myxoedema (Firth correction) || id:ebi-a-GCST90013893	TRUE	reported	igd	NA
90	11	95311422	0.144611	0.012236	1.85952e-31	405357	ebi-a-GCST90013893	rs4409785	C	T	NA	Hypothyroidism or myxoedema (Firth correction) || id:ebi-a-GCST90013893	TRUE	reported	igd	NA
91	11	577534	-0.067616	0.0108885	4.55439e-10	405357	ebi-a-GCST90013893	rs7936397	A	G	NA	Hypothyroidism or myxoedema (Firth correction) || id:ebi-a-GCST90013893	TRUE	reported	igd	NA
92	11	61560081	-0.0702989	0.0103675	1.0311e-11	405357	ebi-a-GCST90013893	rs174538	A	G	NA	Hypothyroidism or myxoedema (Firth correction) || id:ebi-a-GCST90013893	TRUE	reported	igd	NA
93	11	116879676	-0.07196	0.0110786	6.85804e-11	405357	ebi-a-GCST90013893	rs7931398	C	T	NA	Hypothyroidism or myxoedema (Firth correction) || id:ebi-a-GCST90013893	TRUE	reported	igd	NA
94	12	9916640	0.123353	0.0105001	2.18424e-31	405357	ebi-a-GCST90013893	rs3136559	T	C	NA	Hypothyroidism or myxoedema (Firth correction) || id:ebi-a-GCST90013893	TRUE	reported	igd	NA
95	12	56478658	-0.0713476	0.00963462	1.42758e-13	405357	ebi-a-GCST90013893	rs7971751	C	A	NA	Hypothyroidism or myxoedema (Firth correction) || id:ebi-a-GCST90013893	TRUE	reported	igd	NA
96	12	103892941	-0.0841307	0.0106272	3.42689e-15	405357	ebi-a-GCST90013893	rs12582330	T	G	NA	Hypothyroidism or myxoedema (Firth correction) || id:ebi-a-GCST90013893	TRUE	reported	igd	NA
97	12	111884608	-0.217102	0.00950351	1.12202e-114	405357	ebi-a-GCST90013893	rs3184504	C	T	NA	Hypothyroidism or myxoedema (Firth correction) || id:ebi-a-GCST90013893	TRUE	reported	igd	NA
98	12	115073813	0.0574824	0.00969746	2.98119e-09	405357	ebi-a-GCST90013893	rs7955141	C	A	NA	Hypothyroidism or myxoedema (Firth correction) || id:ebi-a-GCST90013893	TRUE	reported	igd	NA
99	12	68434459	-0.148422	0.0259481	5.71558e-09	405357	ebi-a-GCST90013893	rs76930710	C	T	NA	Hypothyroidism or myxoedema (Firth correction) || id:ebi-a-GCST90013893	TRUE	reported	igd	NA
100	13	99985898	-0.0695693	0.0120668	6.81522e-09	405357	ebi-a-GCST90013893	rs12429568	G	A	NA	Hypothyroidism or myxoedema (Firth correction) || id:ebi-a-GCST90013893	TRUE	reported	igd	NA
101	13	24775726	0.10971	0.0105544	5.58085e-25	405357	ebi-a-GCST90013893	rs111618453	A	G	NA	Hypothyroidism or myxoedema (Firth correction) || id:ebi-a-GCST90013893	TRUE	reported	igd	NA
102	13	28604007	0.453769	0.0377748	3.21292e-30	405357	ebi-a-GCST90013893	rs76428106	C	T	NA	Hypothyroidism or myxoedema (Firth correction) || id:ebi-a-GCST90013893	TRUE	reported	igd	NA
103	13	43063831	0.0741245	0.0102526	5.96211e-13	405357	ebi-a-GCST90013893	rs66749983	T	A	NA	Hypothyroidism or myxoedema (Firth correction) || id:ebi-a-GCST90013893	TRUE	reported	igd	NA
104	14	81088904	-0.0804921	0.0132069	8.43801e-10	405357	ebi-a-GCST90013893	rs370808533	G	C	NA	Hypothyroidism or myxoedema (Firth correction) || id:ebi-a-GCST90013893	TRUE	reported	igd	NA
105	14	106136858	-0.0845379	0.010884	7.92866e-15	405357	ebi-a-GCST90013893	rs2855788	T	C	NA	Hypothyroidism or myxoedema (Firth correction) || id:ebi-a-GCST90013893	TRUE	reported	igd	NA
106	14	98713919	0.0652733	0.00958659	1.01461e-11	405357	ebi-a-GCST90013893	rs4900395	C	T	NA	Hypothyroidism or myxoedema (Firth correction) || id:ebi-a-GCST90013893	TRUE	reported	igd	NA
107	14	68749927	-0.0648848	0.0107896	1.58822e-09	405357	ebi-a-GCST90013893	rs3784099	A	G	NA	Hypothyroidism or myxoedema (Firth correction) || id:ebi-a-GCST90013893	TRUE	reported	igd	NA
108	15	38850262	0.0932046	0.010784	8.76597e-18	405357	ebi-a-GCST90013893	rs11631591	C	T	NA	Hypothyroidism or myxoedema (Firth correction) || id:ebi-a-GCST90013893	TRUE	reported	igd	NA
109	16	28506428	0.0776482	0.0139316	3.17702e-08	405357	ebi-a-GCST90013893	rs151233	T	C	NA	Hypothyroidism or myxoedema (Firth correction) || id:ebi-a-GCST90013893	TRUE	reported	igd	NA
110	16	50729820	0.26294	0.0398721	1.64945e-10	405357	ebi-a-GCST90013893	rs142997491	G	A	NA	Hypothyroidism or myxoedema (Firth correction) || id:ebi-a-GCST90013893	TRUE	reported	igd	NA
111	16	79316815	-0.0672295	0.0113544	3.8301e-09	405357	ebi-a-GCST90013893	rs8054578	G	A	NA	Hypothyroidism or myxoedema (Firth correction) || id:ebi-a-GCST90013893	TRUE	reported	igd	NA
112	17	7240391	0.0930517	0.0112098	1.59735e-16	405357	ebi-a-GCST90013893	rs61759532	T	C	NA	Hypothyroidism or myxoedema (Firth correction) || id:ebi-a-GCST90013893	TRUE	reported	igd	NA
113	17	45571505	0.0977223	0.0126935	2.30303e-14	405357	ebi-a-GCST90013893	rs56191111	C	A	NA	Hypothyroidism or myxoedema (Firth correction) || id:ebi-a-GCST90013893	TRUE	reported	igd	NA
114	17	8876505	0.0693694	0.0115648	1.67579e-09	405357	ebi-a-GCST90013893	rs1088898	T	G	NA	Hypothyroidism or myxoedema (Firth correction) || id:ebi-a-GCST90013893	TRUE	reported	igd	NA
115	18	12782849	0.0782897	0.00997557	5.24083e-15	405357	ebi-a-GCST90013893	rs6505765	G	C	NA	Hypothyroidism or myxoedema (Firth correction) || id:ebi-a-GCST90013893	TRUE	reported	igd	NA
116	18	77180382	0.0636094	0.0102651	6.53371e-10	405357	ebi-a-GCST90013893	rs11081537	G	A	NA	Hypothyroidism or myxoedema (Firth correction) || id:ebi-a-GCST90013893	TRUE	reported	igd	NA
117	18	23650082	-0.0611866	0.0107364	1.08318e-08	405357	ebi-a-GCST90013893	rs693939	T	C	NA	Hypothyroidism or myxoedema (Firth correction) || id:ebi-a-GCST90013893	TRUE	reported	igd	NA
118	18	60006978	-0.0559115	0.00962737	6.49845e-09	405357	ebi-a-GCST90013893	rs8086340	G	C	NA	Hypothyroidism or myxoedema (Firth correction) || id:ebi-a-GCST90013893	TRUE	reported	igd	NA
119	18	67519204	-0.0603933	0.00957736	2.95413e-10	405357	ebi-a-GCST90013893	rs1790963	A	C	NA	Hypothyroidism or myxoedema (Firth correction) || id:ebi-a-GCST90013893	TRUE	reported	igd	NA
120	19	4837557	-0.0846684	0.00981529	7.71792e-18	405357	ebi-a-GCST90013893	rs10424978	A	C	NA	Hypothyroidism or myxoedema (Firth correction) || id:ebi-a-GCST90013893	TRUE	reported	igd	NA
121	19	18398030	0.0776724	0.0100187	7.76605e-15	405357	ebi-a-GCST90013893	rs12973608	C	A	NA	Hypothyroidism or myxoedema (Firth correction) || id:ebi-a-GCST90013893	TRUE	reported	igd	NA
122	19	50196992	-0.0733645	0.00988696	1.05779e-13	405357	ebi-a-GCST90013893	rs12980063	G	A	NA	Hypothyroidism or myxoedema (Firth correction) || id:ebi-a-GCST90013893	TRUE	reported	igd	NA
123	19	10492274	-0.153091	0.0241896	1.17417e-10	405357	ebi-a-GCST90013893	rs144309607	T	C	NA	Hypothyroidism or myxoedema (Firth correction) || id:ebi-a-GCST90013893	TRUE	reported	igd	NA
124	20	17859706	-0.0862829	0.0120702	6.29361e-13	405357	ebi-a-GCST90013893	rs2745803	G	A	NA	Hypothyroidism or myxoedema (Firth correction) || id:ebi-a-GCST90013893	TRUE	reported	igd	NA
125	21	43852037	0.0551957	0.00986445	2.1151e-08	405357	ebi-a-GCST90013893	rs12482947	C	T	NA	Hypothyroidism or myxoedema (Firth correction) || id:ebi-a-GCST90013893	TRUE	reported	igd	NA
126	21	34843793	0.0566081	0.0103058	4.345e-08	405357	ebi-a-GCST90013893	rs13052015	C	T	NA	Hypothyroidism or myxoedema (Firth correction) || id:ebi-a-GCST90013893	TRUE	reported	igd	NA
127	21	16798586	-0.0772046	0.0104289	1.10002e-13	405357	ebi-a-GCST90013893	rs2823272	A	T	NA	Hypothyroidism or myxoedema (Firth correction) || id:ebi-a-GCST90013893	TRUE	reported	igd	NA
128	22	41779971	-0.0753488	0.0116903	9.22147e-11	405357	ebi-a-GCST90013893	rs767593	T	G	NA	Hypothyroidism or myxoedema (Firth correction) || id:ebi-a-GCST90013893	TRUE	reported	igd	NA
129	22	30539821	-0.0636643	0.0100476	2.15477e-10	405357	ebi-a-GCST90013893	rs2412974	T	C	NA	Hypothyroidism or myxoedema (Firth correction) || id:ebi-a-GCST90013893	TRUE	reported	igd	NA
130	22	37591290	0.106672	0.00962598	2.16421e-28	405357	ebi-a-GCST90013893	rs229540	G	T	NA	Hypothyroidism or myxoedema (Firth correction) || id:ebi-a-GCST90013893	TRUE	reported	igd	NA
131	1	114303808	0.2936	0.0379	8.79023e-15	460499	ebi-a-GCST90018860	rs6679677	A	C	0.111921	Hyperthyroidism || id:ebi-a-GCST90018860	TRUE	reported	igd	NA
132	2	204738919	-0.2038	0.0224	7.94145e-20	460499	ebi-a-GCST90018860	rs3087243	A	G	0.380249	Hyperthyroidism || id:ebi-a-GCST90018860	TRUE	reported	igd	NA
133	6	30824451	0.3072	0.0348	1.02e-18	460499	ebi-a-GCST90018860	rs758778	C	T	0.203646	Hyperthyroidism || id:ebi-a-GCST90018860	TRUE	reported	igd	NA
134	6	167386615	0.1335	0.0214	4.08696e-10	460499	ebi-a-GCST90018860	rs385863	G	C	0.505395	Hyperthyroidism || id:ebi-a-GCST90018860	TRUE	reported	igd	NA
135	6	32667171	0.5463	0.0391	2.29087e-44	460499	ebi-a-GCST90018860	rs1794280	T	A	0.0985158	Hyperthyroidism || id:ebi-a-GCST90018860	TRUE	reported	igd	NA
136	6	33046742	-0.1879	0.0274	7.69308e-12	460499	ebi-a-GCST90018860	rs2856821	C	T	0.196264	Hyperthyroidism || id:ebi-a-GCST90018860	TRUE	reported	igd	NA
137	6	29711562	-0.2367	0.0418	1.43599e-08	460499	ebi-a-GCST90018860	rs9258222	A	G	0.0868963	Hyperthyroidism || id:ebi-a-GCST90018860	TRUE	reported	igd	NA
138	6	32606658	-0.2432	0.0407	2.246e-09	460499	ebi-a-GCST90018860	rs28375776	G	C	0.127029	Hyperthyroidism || id:ebi-a-GCST90018860	TRUE	reported	igd	NA
139	6	90986320	0.1198	0.0217	3.15101e-08	460499	ebi-a-GCST90018860	rs604912	G	A	0.538777	Hyperthyroidism || id:ebi-a-GCST90018860	TRUE	reported	igd	NA
140	14	81461472	0.2483	0.0226	3.82384e-28	460499	ebi-a-GCST90018860	rs2160215	C	T	0.425594	Hyperthyroidism || id:ebi-a-GCST90018860	TRUE	reported	igd	NA
141	15	49735297	0.1844	0.0264	2.8721e-12	460499	ebi-a-GCST90018860	rs4338740	C	T	0.207075	Hyperthyroidism || id:ebi-a-GCST90018860	TRUE	reported	igd	NA
142	16	79751591	0.1359	0.0233	5.22998e-09	460499	ebi-a-GCST90018860	rs58722186	T	C	0.302235	Hyperthyroidism || id:ebi-a-GCST90018860	TRUE	reported	igd	NA
143	20	44724305	0.1306	0.0237	3.59799e-08	460499	ebi-a-GCST90018860	rs6131010	G	A	0.712807	Hyperthyroidism || id:ebi-a-GCST90018860	TRUE	reported	igd	NA
144	NA	NA	-0.0698	0.0057	1.865e-34	NA	FT3	rs2235544	A	C	0.5227	exposure	TRUE	reported	textfile	149.955
145	NA	NA	-0.0571	0.0097	3.89e-09	NA	FT3	rs17628883	A	G	0.1027	exposure	TRUE	reported	textfile	34.652
146	NA	NA	-0.0354	0.0059	2.711e-09	NA	FT3	rs1521985	T	C	0.4854	exposure	TRUE	reported	textfile	36
147	NA	NA	-0.0517	0.0069	8.487e-14	NA	FT3	rs78677597	A	C	0.7704	exposure	TRUE	reported	textfile	56.1414
148	NA	NA	0.069	0.0062	1.435e-28	NA	FT3	rs1588635	A	C	0.3431	exposure	TRUE	reported	textfile	123.855
149	NA	NA	-0.0597	0.0062	4.608e-22	NA	FT3	rs4842131	T	C	0.4353	exposure	TRUE	reported	textfile	92.7183
150	NA	NA	-0.059	0.003	1.974e-87	NA	TSH	rs10748781	A	C	0.5743	exposure	TRUE	reported	textfile	NA
151	NA	NA	0.0166	0.003	2.794e-08	NA	TSH	rs11190335	A	G	0.4156	exposure	TRUE	reported	textfile	NA
152	NA	NA	-0.0181	0.0033	3.522e-08	NA	TSH	rs1931666	A	T	0.6862	exposure	TRUE	reported	textfile	NA
153	NA	NA	0.0226	0.003	5.565e-14	NA	TSH	rs12783458	C	G	0.6274	exposure	TRUE	reported	textfile	NA
154	NA	NA	0.0459	0.0038	9.133e-33	NA	TSH	rs17481499	T	C	0.1696	exposure	TRUE	reported	textfile	NA
155	NA	NA	0.033	0.003	2.665e-28	NA	TSH	rs4933466	A	G	0.6025	exposure	TRUE	reported	textfile	NA
156	NA	NA	-0.0228	0.0031	8.636e-14	NA	TSH	rs4934383	T	C	0.6616	exposure	TRUE	reported	textfile	NA
157	NA	NA	0.0548	0.0083	4.362e-11	NA	TSH	rs1342454	A	G	0.0341	exposure	TRUE	reported	textfile	NA
158	NA	NA	-0.023	0.0036	1.217e-10	NA	TSH	rs35604552	T	C	0.2591	exposure	TRUE	reported	textfile	NA
159	NA	NA	-0.1026	0.0051	1.571e-88	NA	TSH	rs17020127	A	G	0.9127	exposure	TRUE	reported	textfile	NA
160	NA	NA	-0.0388	0.0029	6.913e-41	NA	TSH	rs11605461	A	G	0.4755	exposure	TRUE	reported	textfile	NA
161	NA	NA	-0.0221	0.0034	1.333e-10	NA	TSH	rs11221835	T	C	0.2335	exposure	TRUE	reported	textfile	NA
162	NA	NA	-0.0239	0.0031	9.197e-15	NA	TSH	rs11602347	C	G	0.5976	exposure	TRUE	reported	textfile	NA
163	NA	NA	0.0182	0.0029	4.347e-10	NA	TSH	rs179785	A	G	0.4835	exposure	TRUE	reported	textfile	NA
164	NA	NA	-0.0652	0.0032	1.26e-92	NA	TSH	rs11038357	A	T	0.2845	exposure	TRUE	reported	textfile	NA
165	NA	NA	-0.0193	0.0029	3.905e-11	NA	TSH	rs11204756	A	G	0.5034	exposure	TRUE	reported	textfile	NA
166	NA	NA	-0.0222	0.0033	8.69e-12	NA	TSH	rs2581928	A	G	0.2653	exposure	TRUE	reported	textfile	NA
167	NA	NA	-0.0394	0.0055	8.409e-13	NA	TSH	rs2229738	T	C	0.0946	exposure	TRUE	reported	textfile	NA
168	NA	NA	0.0163	0.0029	2.288e-08	NA	TSH	rs523587	T	C	0.4296	exposure	TRUE	reported	textfile	NA
169	NA	NA	-0.0195	0.0032	2.026e-09	NA	TSH	rs56279106	A	G	0.2726	exposure	TRUE	reported	textfile	NA
170	NA	NA	0.0191	0.0029	3.89e-11	NA	TSH	rs10751136	A	G	0.5022	exposure	TRUE	reported	textfile	NA
171	NA	NA	0.0222	0.003	1.762e-13	NA	TSH	rs9729157	T	C	0.6356	exposure	TRUE	reported	textfile	NA
172	NA	NA	0.053	0.003	9.076e-71	NA	TSH	rs7529705	A	G	0.3744	exposure	TRUE	reported	textfile	NA
173	NA	NA	-0.1187	0.004	5.12e-194	NA	TSH	rs10799824	A	G	0.1561	exposure	TRUE	reported	textfile	NA
174	NA	NA	-0.0169	0.0031	3.54e-08	NA	TSH	rs4844563	A	C	0.6657	exposure	TRUE	reported	textfile	NA
175	NA	NA	0.0301	0.0029	2.472e-25	NA	TSH	rs3184504	T	C	0.4865	exposure	TRUE	reported	textfile	NA
176	NA	NA	-0.018	0.0029	7.231e-10	NA	TSH	rs10743983	A	G	0.5451	exposure	TRUE	reported	textfile	NA
177	NA	NA	-0.0288	0.0029	5.107e-23	NA	TSH	rs1690789	T	C	0.4765	exposure	TRUE	reported	textfile	NA
178	NA	NA	0.04	0.0055	3.415e-13	NA	TSH	rs11830037	A	C	0.0765	exposure	TRUE	reported	textfile	NA
179	NA	NA	-0.0203	0.003	1.249e-11	NA	TSH	rs7315310	A	G	0.4034	exposure	TRUE	reported	textfile	NA
180	NA	NA	-0.0473	0.003	1.965e-54	NA	TSH	rs7955258	A	G	0.4162	exposure	TRUE	reported	textfile	NA
181	NA	NA	-0.0279	0.0038	4.247e-13	NA	TSH	rs10849108	A	G	0.1772	exposure	TRUE	reported	textfile	NA
182	NA	NA	0.1247	0.0117	1.899e-26	NA	TSH	rs149363012	T	C	0.0211	exposure	TRUE	reported	textfile	NA
183	NA	NA	-0.0213	0.003	2.078e-12	NA	TSH	rs10878984	T	C	0.3497	exposure	TRUE	reported	textfile	NA
184	NA	NA	0.1721	0.0097	5.524e-71	NA	TSH	rs61938844	A	G	0.0284	exposure	TRUE	reported	textfile	NA
185	NA	NA	0.025	0.0033	1.881e-14	NA	TSH	rs9521826	A	G	0.7318	exposure	TRUE	reported	textfile	NA
186	NA	NA	-0.0365	0.0033	6.082e-29	NA	TSH	rs17462267	A	C	0.7288	exposure	TRUE	reported	textfile	NA
187	NA	NA	-0.0235	0.0036	4.366e-11	NA	TSH	rs9537312	T	C	0.2063	exposure	TRUE	reported	textfile	NA
188	NA	NA	0.0225	0.0034	2.34e-11	NA	TSH	rs10914681	T	C	0.2465	exposure	TRUE	reported	textfile	NA
189	NA	NA	-0.0166	0.0029	8.053e-09	NA	TSH	rs2282026	A	G	0.5295	exposure	TRUE	reported	textfile	NA
190	NA	NA	0.034	0.0035	7.422e-22	NA	TSH	rs568995	A	G	0.2148	exposure	TRUE	reported	textfile	NA
191	NA	NA	0.0258	0.0033	5.959e-15	NA	TSH	rs4885687	T	G	0.7344	exposure	TRUE	reported	textfile	NA
192	NA	NA	0.039	0.0029	1.198e-40	NA	TSH	rs12889167	T	C	0.5545	exposure	TRUE	reported	textfile	NA
193	NA	NA	-0.0216	0.0039	3.536e-08	NA	TSH	rs12436555	A	G	0.163	exposure	TRUE	reported	textfile	NA
194	NA	NA	-0.0246	0.003	1.725e-16	NA	TSH	rs1755770	T	C	0.6013	exposure	TRUE	reported	textfile	NA
195	NA	NA	-0.1589	0.0085	1.109e-78	NA	TSH	rs116909374	T	C	0.0362	exposure	TRUE	reported	textfile	NA
196	NA	NA	0.0254	0.0044	7.481e-09	NA	TSH	rs12892248	A	G	0.1249	exposure	TRUE	reported	textfile	NA
197	NA	NA	-0.0672	0.0052	1.467e-38	NA	TSH	rs11625251	C	G	0.9137	exposure	TRUE	reported	textfile	NA
198	NA	NA	-0.0485	0.0029	1.583e-62	NA	TSH	rs8022931	C	G	0.5365	exposure	TRUE	reported	textfile	NA
199	NA	NA	-0.0392	0.0051	1.321e-14	NA	TSH	rs12893275	T	C	0.0904	exposure	TRUE	reported	textfile	NA
200	NA	NA	0.0619	0.0102	1.17e-09	NA	TSH	rs80220524	T	C	0.0243	exposure	TRUE	reported	textfile	NA
201	NA	NA	-0.0332	0.0059	1.509e-08	NA	TSH	rs2295727	A	G	0.934	exposure	TRUE	reported	textfile	NA
202	NA	NA	-0.0741	0.0036	1.35e-92	NA	TSH	rs768356	T	C	0.7996	exposure	TRUE	reported	textfile	NA
203	NA	NA	0.036	0.0031	1.153e-30	NA	TSH	rs12567744	A	G	0.6838	exposure	TRUE	reported	textfile	NA
204	NA	NA	0.044	0.0062	9.052e-13	NA	TSH	rs78218421	T	C	0.0627	exposure	TRUE	reported	textfile	NA
205	NA	NA	0.0185	0.0029	2.943e-10	NA	TSH	rs1288492	T	C	0.464	exposure	TRUE	reported	textfile	NA
206	NA	NA	0.0256	0.0029	9.713e-19	NA	TSH	rs1044474	A	G	0.5499	exposure	TRUE	reported	textfile	NA
207	NA	NA	0.0609	0.0033	7.59e-75	NA	TSH	rs17477923	T	C	0.7483	exposure	TRUE	reported	textfile	NA
208	NA	NA	-0.0198	0.0033	2.076e-09	NA	TSH	rs6494466	A	G	0.263	exposure	TRUE	reported	textfile	NA
209	NA	NA	0.049	0.0031	6.558e-57	NA	TSH	rs11857151	C	G	0.6791	exposure	TRUE	reported	textfile	NA
210	NA	NA	-0.0321	0.003	1.534e-27	NA	TSH	rs30233	A	G	0.5663	exposure	TRUE	reported	textfile	NA
211	NA	NA	-0.1447	0.0069	6.89e-98	NA	TSH	rs334699	A	G	0.056	exposure	TRUE	reported	textfile	NA
212	NA	NA	0.0377	0.0051	9.037e-14	NA	TSH	rs78856554	A	G	0.0916	exposure	TRUE	reported	textfile	NA
213	NA	NA	0.0162	0.003	4.961e-08	NA	TSH	rs11641216	A	G	0.6059	exposure	TRUE	reported	textfile	NA
214	NA	NA	0.0434	0.0039	2.553e-29	NA	TSH	rs1045476	A	G	0.1788	exposure	TRUE	reported	textfile	NA
215	NA	NA	-0.0324	0.0043	7.535e-14	NA	TSH	rs4785953	A	G	0.8726	exposure	TRUE	reported	textfile	NA
216	NA	NA	0.0923	0.0031	3.03e-199	NA	TSH	rs73575083	A	G	0.6747	exposure	TRUE	reported	textfile	NA
217	NA	NA	-0.0344	0.005	7.935e-12	NA	TSH	rs9928281	A	G	0.8914	exposure	TRUE	reported	textfile	NA
218	NA	NA	-0.0317	0.0029	1.247e-27	NA	TSH	rs12036629	A	G	0.5306	exposure	TRUE	reported	textfile	NA
219	NA	NA	0.0403	0.0036	4.993e-29	NA	TSH	rs199528	T	C	0.2025	exposure	TRUE	reported	textfile	NA
220	NA	NA	0.0248	0.003	4.558e-17	NA	TSH	rs35073649	T	C	0.3795	exposure	TRUE	reported	textfile	NA
221	NA	NA	-0.0837	0.0074	9.309e-30	NA	TSH	rs113599227	T	C	0.0444	exposure	TRUE	reported	textfile	NA
222	NA	NA	0.0472	0.0056	5.197e-17	NA	TSH	rs7211380	A	G	0.9292	exposure	TRUE	reported	textfile	NA
223	NA	NA	0.0184	0.0032	7.3e-09	NA	TSH	rs9889941	A	C	0.7036	exposure	TRUE	reported	textfile	NA
224	NA	NA	-0.043	0.0029	9.413e-50	NA	TSH	rs1042673	A	G	0.5406	exposure	TRUE	reported	textfile	NA
225	NA	NA	0.0407	0.0029	3.566e-45	NA	TSH	rs4793439	T	C	0.4692	exposure	TRUE	reported	textfile	NA
226	NA	NA	0.0259	0.0039	4.235e-11	NA	TSH	rs879736	T	C	0.1678	exposure	TRUE	reported	textfile	NA
227	NA	NA	0.0309	0.0029	2.222e-26	NA	TSH	rs6567094	A	G	0.5543	exposure	TRUE	reported	textfile	NA
228	NA	NA	0.0212	0.0029	5.307e-13	NA	TSH	rs1496627	A	C	0.5794	exposure	TRUE	reported	textfile	NA
229	NA	NA	-0.0201	0.0034	2.917e-09	NA	TSH	rs11670562	T	C	0.7431	exposure	TRUE	reported	textfile	NA
230	NA	NA	-0.0198	0.0031	1.29e-10	NA	TSH	rs35324752	T	G	0.3598	exposure	TRUE	reported	textfile	NA
231	NA	NA	-0.0236	0.0031	1.363e-14	NA	TSH	rs11672947	T	C	0.392	exposure	TRUE	reported	textfile	NA
232	NA	NA	-0.0584	0.003	3.201e-87	NA	TSH	rs7248104	A	G	0.4062	exposure	TRUE	reported	textfile	NA
233	NA	NA	-0.0231	0.0033	3.625e-12	NA	TSH	rs4608435	T	G	0.2627	exposure	TRUE	reported	textfile	NA
234	NA	NA	-0.0247	0.0035	1.86e-12	NA	TSH	rs36259	A	G	0.7565	exposure	TRUE	reported	textfile	NA
235	NA	NA	-0.0652	0.0035	1.084e-78	NA	TSH	rs1203930	A	G	0.2193	exposure	TRUE	reported	textfile	NA
236	NA	NA	0.0198	0.0032	5.207e-10	NA	TSH	rs1883806	T	G	0.3918	exposure	TRUE	reported	textfile	NA
237	NA	NA	0.1158	0.0158	2.545e-13	NA	TSH	rs139242164	T	G	0.0106	exposure	TRUE	reported	textfile	NA
238	NA	NA	-0.024	0.0029	1.427e-16	NA	TSH	rs6133344	T	C	0.5121	exposure	TRUE	reported	textfile	NA
239	NA	NA	0.0281	0.0029	1.344e-21	NA	TSH	rs11675342	T	C	0.4191	exposure	TRUE	reported	textfile	NA
240	NA	NA	0.0367	0.0057	1.388e-10	NA	TSH	rs79259951	A	C	0.9314	exposure	TRUE	reported	textfile	NA
241	NA	NA	0.0175	0.003	6.444e-09	NA	TSH	rs6414089	A	G	0.3578	exposure	TRUE	reported	textfile	NA
242	NA	NA	-0.0248	0.0031	2.403e-15	NA	TSH	rs4471862	A	G	0.3238	exposure	TRUE	reported	textfile	NA
243	NA	NA	0.0719	0.0079	6.157e-20	NA	TSH	rs2288188	T	G	0.962	exposure	TRUE	reported	textfile	NA
244	NA	NA	0.0265	0.0047	1.298e-08	NA	TSH	rs2364727	T	C	0.1141	exposure	TRUE	reported	textfile	NA
245	NA	NA	-0.0233	0.0035	1.447e-11	NA	TSH	rs4340549	T	C	0.7634	exposure	TRUE	reported	textfile	NA
246	NA	NA	-0.0925	0.0033	1.02e-177	NA	TSH	rs737308	T	G	0.2759	exposure	TRUE	reported	textfile	NA
247	NA	NA	-0.0385	0.0052	1.035e-13	NA	TSH	rs12479260	T	C	0.0863	exposure	TRUE	reported	textfile	NA
248	NA	NA	0.0264	0.003	2.431e-18	NA	TSH	rs7589228	A	C	0.6294	exposure	TRUE	reported	textfile	NA
249	NA	NA	0.0252	0.0031	3.99e-16	NA	TSH	rs5997969	T	C	0.3342	exposure	TRUE	reported	textfile	NA
250	NA	NA	0.0324	0.0042	6.438e-15	NA	TSH	rs62192963	A	G	0.1487	exposure	TRUE	reported	textfile	NA
251	NA	NA	0.0814	0.0081	1.382e-23	NA	TSH	rs113360717	T	C	0.0341	exposure	TRUE	reported	textfile	NA
252	NA	NA	0.0381	0.0029	1.05e-38	NA	TSH	rs10186921	T	C	0.556	exposure	TRUE	reported	textfile	NA
253	NA	NA	0.0182	0.0031	6.647e-09	NA	TSH	rs6546566	T	C	0.6852	exposure	TRUE	reported	textfile	NA
254	NA	NA	-0.0483	0.0033	2.657e-48	NA	TSH	rs1661584	T	C	0.7451	exposure	TRUE	reported	textfile	NA
255	NA	NA	-0.0199	0.0032	4.938e-10	NA	TSH	rs55717031	T	G	0.3057	exposure	TRUE	reported	textfile	NA
256	NA	NA	-0.0318	0.0029	1.628e-27	NA	TSH	rs9857136	A	T	0.4157	exposure	TRUE	reported	textfile	NA
257	NA	NA	0.0476	0.0031	2.378e-52	NA	TSH	rs7651090	A	G	0.693	exposure	TRUE	reported	textfile	NA
258	NA	NA	-0.0365	0.004	3.735e-20	NA	TSH	rs4074131	A	G	0.8207	exposure	TRUE	reported	textfile	NA
259	NA	NA	-0.0347	0.0062	2.948e-08	NA	TSH	rs6805350	T	G	0.9414	exposure	TRUE	reported	textfile	NA
260	NA	NA	-0.0331	0.0058	1.194e-08	NA	TSH	rs115044883	A	G	0.0773	exposure	TRUE	reported	textfile	NA
261	NA	NA	0.0265	0.0032	8.327e-17	NA	TSH	rs17450274	A	G	0.2868	exposure	TRUE	reported	textfile	NA
262	NA	NA	0.1107	0.0037	1e-200	NA	TSH	rs13138273	A	G	0.7994	exposure	TRUE	reported	textfile	NA
263	NA	NA	-0.1041	0.0151	4.752e-12	NA	TSH	rs76697438	A	G	0.0129	exposure	TRUE	reported	textfile	NA
264	NA	NA	-0.036	0.0047	2.471e-14	NA	TSH	rs1385737	T	C	0.1254	exposure	TRUE	reported	textfile	NA
265	NA	NA	-0.0254	0.0033	6.499e-15	NA	TSH	rs11732564	A	G	0.2797	exposure	TRUE	reported	textfile	NA
266	NA	NA	0.0276	0.0048	6.344e-09	NA	TSH	rs1458819	T	C	0.8904	exposure	TRUE	reported	textfile	NA
267	NA	NA	0.0191	0.0029	4.114e-11	NA	TSH	rs155943	A	T	0.473	exposure	TRUE	reported	textfile	NA
268	NA	NA	0.0619	0.0064	6.132e-22	NA	TSH	rs77994712	C	G	0.9424	exposure	TRUE	reported	textfile	NA
269	NA	NA	-0.0218	0.0039	3.071e-08	NA	TSH	rs440225	A	G	0.7083	exposure	TRUE	reported	textfile	NA
270	NA	NA	0.133	0.0043	1e-200	NA	TSH	rs2928167	A	G	0.8648	exposure	TRUE	reported	textfile	NA
271	NA	NA	-0.1494	0.003	1e-200	NA	TSH	rs1993945	A	T	0.6181	exposure	TRUE	reported	textfile	NA
272	NA	NA	-0.0336	0.0029	2.238e-31	NA	TSH	rs3101866	A	G	0.4778	exposure	TRUE	reported	textfile	NA
273	NA	NA	0.0588	0.0054	8.581e-28	NA	TSH	rs41272256	A	C	0.9213	exposure	TRUE	reported	textfile	NA
274	NA	NA	-0.0662	0.0117	1.477e-08	NA	TSH	rs115236194	A	G	0.9782	exposure	TRUE	reported	textfile	NA
275	NA	NA	0.0202	0.0035	1.238e-08	NA	TSH	rs1969151	T	C	0.2131	exposure	TRUE	reported	textfile	NA
276	NA	NA	0.0207	0.0031	3.027e-11	NA	TSH	rs1114707	T	C	0.3372	exposure	TRUE	reported	textfile	NA
277	NA	NA	0.0328	0.0029	9.027e-29	NA	TSH	rs9497965	T	C	0.3956	exposure	TRUE	reported	textfile	NA
278	NA	NA	-0.0309	0.0033	2.533e-20	NA	TSH	rs3008019	T	G	0.2482	exposure	TRUE	reported	textfile	NA
279	NA	NA	-0.1168	0.0032	1e-200	NA	TSH	rs1033701	A	G	0.2729	exposure	TRUE	reported	textfile	NA
280	NA	NA	-0.0195	0.0029	1.991e-11	NA	TSH	rs9365939	A	G	0.4561	exposure	TRUE	reported	textfile	NA
281	NA	NA	-0.0358	0.0031	9.061e-31	NA	TSH	rs751171	T	C	0.6647	exposure	TRUE	reported	textfile	NA
282	NA	NA	-0.0297	0.0039	4.572e-14	NA	TSH	rs9396865	T	C	0.8409	exposure	TRUE	reported	textfile	NA
283	NA	NA	0.0412	0.004	1.648e-24	NA	TSH	rs9264916	A	G	0.1919	exposure	TRUE	reported	textfile	NA
284	NA	NA	0.0393	0.0034	2.013e-30	NA	TSH	rs1129735	T	C	0.3337	exposure	TRUE	reported	textfile	NA
285	NA	NA	0.0971	0.0032	1e-200	NA	TSH	rs2396083	C	G	0.6847	exposure	TRUE	reported	textfile	NA
286	NA	NA	-0.0772	0.0033	1.65e-117	NA	TSH	rs9296422	C	G	0.2484	exposure	TRUE	reported	textfile	NA
287	NA	NA	0.0486	0.0032	5.374e-52	NA	TSH	rs2031365	T	C	0.2809	exposure	TRUE	reported	textfile	NA
288	NA	NA	0.0798	0.0097	2.078e-16	NA	TSH	rs62621812	A	G	0.0256	exposure	TRUE	reported	textfile	NA
289	NA	NA	0.0199	0.0035	1.751e-08	NA	TSH	rs55837101	T	C	0.2249	exposure	TRUE	reported	textfile	NA
290	NA	NA	-0.0198	0.003	3.155e-11	NA	TSH	rs706024	A	G	0.6129	exposure	TRUE	reported	textfile	NA
291	NA	NA	0.0191	0.0031	3.838e-10	NA	TSH	rs4318967	T	C	0.5936	exposure	TRUE	reported	textfile	NA
292	NA	NA	0.0168	0.0029	8.047e-09	NA	TSH	rs10254690	T	C	0.5554	exposure	TRUE	reported	textfile	NA
293	NA	NA	0.0308	0.003	3.153e-25	NA	TSH	rs700750	A	C	0.6244	exposure	TRUE	reported	textfile	NA
294	NA	NA	0.0172	0.003	8.739e-09	NA	TSH	rs1875057	A	G	0.3731	exposure	TRUE	reported	textfile	NA
295	NA	NA	-0.032	0.0046	5.367e-12	NA	TSH	rs10263288	A	G	0.8919	exposure	TRUE	reported	textfile	NA
296	NA	NA	-0.0231	0.0038	1.111e-09	NA	TSH	rs3134107	A	G	0.1786	exposure	TRUE	reported	textfile	NA
297	NA	NA	-0.035	0.0048	2.317e-13	NA	TSH	rs72682433	T	C	0.8965	exposure	TRUE	reported	textfile	NA
298	NA	NA	0.1834	0.0155	2.863e-32	NA	TSH	rs78404781	A	G	0.9865	exposure	TRUE	reported	textfile	NA
299	NA	NA	-0.1608	0.0097	2.844e-61	NA	TSH	rs114322847	T	C	0.025	exposure	TRUE	reported	textfile	NA
300	NA	NA	0.046	0.0078	3.006e-09	NA	TSH	rs79496463	T	C	0.043	exposure	TRUE	reported	textfile	NA
301	NA	NA	-0.039	0.0038	1.233e-24	NA	TSH	rs73226434	T	C	0.1738	exposure	TRUE	reported	textfile	NA
302	NA	NA	0.0211	0.0029	2.669e-13	NA	TSH	rs4733121	A	T	0.4411	exposure	TRUE	reported	textfile	NA
303	NA	NA	-0.0605	0.0033	1.433e-75	NA	TSH	rs73234168	A	G	0.2565	exposure	TRUE	reported	textfile	NA
304	NA	NA	-0.0271	0.0037	1.473e-13	NA	TSH	rs62506639	T	C	0.8097	exposure	TRUE	reported	textfile	NA
305	NA	NA	-0.0285	0.0032	1.839e-19	NA	TSH	rs9772642	T	C	0.7023	exposure	TRUE	reported	textfile	NA
306	NA	NA	-0.0194	0.003	1.669e-10	NA	TSH	rs1968555	C	G	0.3595	exposure	TRUE	reported	textfile	NA
307	NA	NA	0.0206	0.0032	7.734e-11	NA	TSH	rs396483	T	C	0.3033	exposure	TRUE	reported	textfile	NA
308	NA	NA	-0.0252	0.0031	1.478e-16	NA	TSH	rs2921053	C	G	0.4556	exposure	TRUE	reported	textfile	NA
309	NA	NA	0.0341	0.0048	1.721e-12	NA	TSH	rs17729624	A	G	0.0998	exposure	TRUE	reported	textfile	NA
310	NA	NA	0.0749	0.003	4.5e-138	NA	TSH	rs925489	T	C	0.6528	exposure	TRUE	reported	textfile	NA
311	NA	NA	0.018	0.0032	2.271e-08	NA	TSH	rs10123643	T	C	0.2686	exposure	TRUE	reported	textfile	NA
312	NA	NA	-0.023	0.0029	1.829e-15	NA	TSH	rs7857897	A	G	0.5485	exposure	TRUE	reported	textfile	NA
313	NA	NA	-0.0194	0.0032	8.362e-10	NA	TSH	rs3808798	T	G	0.2935	exposure	TRUE	reported	textfile	NA
314	NA	NA	0.0418	0.003	8.538e-44	NA	TSH	rs554833	T	C	0.3491	exposure	TRUE	reported	textfile	NA
315	NA	NA	-0.0317	0.003	3.495e-26	NA	TSH	rs9298749	A	C	0.6132	exposure	TRUE	reported	textfile	NA
316	NA	NA	0.0513	0.0069	1.336e-13	NA	TSH	rs10758530	A	G	0.0547	exposure	TRUE	reported	textfile	NA
317	NA	NA	-0.0474	0.0084	1.467e-08	NA	TSH	rs117096139	T	C	0.0342	exposure	TRUE	reported	textfile	NA
318	NA	NA	-0.0288	0.0029	2.166e-23	NA	TSH	rs10814881	A	C	0.4427	exposure	TRUE	reported	textfile	NA
319	NA	NA	0.0516	0.0029	8.798e-70	NA	TSH	rs10814915	T	C	0.4385	exposure	TRUE	reported	textfile	NA
320	NA	NA	-0.0181	0.003	1.424e-09	NA	TSH	rs13286806	A	G	0.4163	exposure	TRUE	reported	textfile	NA
321	NA	NA	0.0263	0.0048	4.27334e-08	NA	FT4	rs2002042	T	C	0.2652	exposure	TRUE	inferred	textfile	NA
322	NA	NA	-0.0252	0.0042	1.97318e-09	NA	FT4	rs7093295	T	C	0.4631	exposure	TRUE	inferred	textfile	NA
323	NA	NA	0.0267	0.0045	2.96845e-09	NA	FT4	rs1243192	A	C	0.3061	exposure	TRUE	inferred	textfile	NA
324	NA	NA	0.0255	0.0043	3.02506e-09	NA	FT4	rs10822059	T	G	0.6095	exposure	TRUE	inferred	textfile	NA
325	NA	NA	0.0233	0.0042	2.89586e-08	NA	FT4	rs7096254	A	C	0.4956	exposure	TRUE	inferred	textfile	NA
326	NA	NA	0.0376	0.0044	1.28031e-17	NA	FT4	rs10838738	A	G	0.6536	exposure	TRUE	inferred	textfile	NA
327	NA	NA	-0.0299	0.0052	8.92434e-09	NA	FT4	rs3741156	C	G	0.2498	exposure	TRUE	inferred	textfile	NA
328	NA	NA	-0.0246	0.0044	2.25884e-08	NA	FT4	rs10218528	A	T	0.382	exposure	TRUE	inferred	textfile	NA
329	NA	NA	0.0288	0.0043	2.11762e-11	NA	FT4	rs951366	T	C	0.6179	exposure	TRUE	inferred	textfile	NA
330	NA	NA	-0.0505	0.0083	1.16974e-09	NA	FT4	rs117192820	A	G	0.0687	exposure	TRUE	inferred	textfile	NA
331	NA	NA	-0.0478	0.0055	3.59551e-18	NA	FT4	rs7969341	A	G	0.8305	exposure	TRUE	inferred	textfile	NA
332	NA	NA	-0.1205	0.0194	5.25346e-10	NA	FT4	rs76895963	T	G	0.9796	exposure	TRUE	inferred	textfile	NA
333	NA	NA	-0.0317	0.0042	4.43287e-14	NA	FT4	rs11183272	A	C	0.473	exposure	TRUE	inferred	textfile	NA
334	NA	NA	0.0236	0.0042	1.92013e-08	NA	FT4	rs2450992	T	C	0.4515	exposure	TRUE	inferred	textfile	NA
335	NA	NA	0.0287	0.0047	1.01914e-09	NA	FT4	rs9512371	T	C	0.674	exposure	TRUE	inferred	textfile	NA
336	NA	NA	0.0252	0.0041	7.92905e-10	NA	FT4	rs8002440	T	C	0.4844	exposure	TRUE	inferred	textfile	NA
337	NA	NA	-0.0405	0.0052	6.783e-15	NA	FT4	rs945019	A	G	0.7914	exposure	TRUE	inferred	textfile	NA
338	NA	NA	0.0594	0.0044	1.56376e-41	NA	FT4	rs11626434	C	G	0.3564	exposure	TRUE	inferred	textfile	NA
339	NA	NA	0.0264	0.0043	8.27634e-10	NA	FT4	rs7146111	A	G	0.3854	exposure	TRUE	inferred	textfile	NA
340	NA	NA	0.029	0.0042	5.02877e-12	NA	FT4	rs12878623	A	G	0.56	exposure	TRUE	inferred	textfile	NA
341	NA	NA	0.0283	0.0046	7.6428e-10	NA	FT4	rs785490	T	C	0.2918	exposure	TRUE	inferred	textfile	NA
342	NA	NA	0.0475	0.0044	3.61668e-27	NA	FT4	rs225014	T	C	0.6416	exposure	TRUE	inferred	textfile	NA
343	NA	NA	0.0284	0.0048	3.28532e-09	NA	FT4	rs35299104	T	C	0.7424	exposure	TRUE	inferred	textfile	NA
344	NA	NA	-0.0338	0.0053	1.80168e-10	NA	FT4	rs11626350	A	G	0.2017	exposure	TRUE	inferred	textfile	NA
345	NA	NA	0.0268	0.0046	5.67421e-09	NA	FT4	rs35311109	A	T	0.3428	exposure	TRUE	inferred	textfile	NA
346	NA	NA	0.1389	0.0042	7.65497e-240	NA	FT4	rs2235544	A	C	0.525	exposure	TRUE	inferred	textfile	NA
347	NA	NA	0.0799	0.0135	3.24854e-09	NA	FT4	rs6704344	T	C	0.9734	exposure	TRUE	inferred	textfile	NA
348	NA	NA	-0.0318	0.0048	3.47248e-11	NA	FT4	rs17477923	T	C	0.7395	exposure	TRUE	inferred	textfile	NA
349	NA	NA	-0.0238	0.0042	1.45602e-08	NA	FT4	rs340029	T	C	0.6119	exposure	TRUE	inferred	textfile	NA
350	NA	NA	0.0371	0.0044	3.40335e-17	NA	FT4	rs8038670	T	G	0.3577	exposure	TRUE	inferred	textfile	NA
351	NA	NA	-0.0367	0.0042	2.37074e-18	NA	FT4	rs4146836	C	G	0.5357	exposure	TRUE	inferred	textfile	NA
352	NA	NA	0.032	0.0056	1.10166e-08	NA	FT4	rs11860343	A	G	0.1716	exposure	TRUE	inferred	textfile	NA
353	NA	NA	-0.0252	0.0046	4.29527e-08	NA	FT4	rs11075287	T	G	0.302	exposure	TRUE	inferred	textfile	NA
354	NA	NA	-0.041	0.0057	6.33911e-13	NA	FT4	rs2644983	T	C	0.1602	exposure	TRUE	inferred	textfile	NA
355	NA	NA	0.0353	0.0047	5.88398e-14	NA	FT4	rs6839	T	C	0.6433	exposure	TRUE	inferred	textfile	NA
356	NA	NA	0.027	0.0044	8.44318e-10	NA	FT4	rs3827948	T	G	0.3491	exposure	TRUE	inferred	textfile	NA
357	NA	NA	-0.0391	0.0042	1.28407e-20	NA	FT4	rs178659	T	C	0.5328	exposure	TRUE	inferred	textfile	NA
358	NA	NA	-0.0867	0.0098	8.99527e-19	NA	FT4	rs16962266	T	C	0.9491	exposure	TRUE	inferred	textfile	NA
359	NA	NA	0.1121	0.0121	1.96062e-20	NA	FT4	rs56069042	A	G	0.9639	exposure	TRUE	inferred	textfile	NA
360	NA	NA	-0.0362	0.0058	4.33729e-10	NA	FT4	rs6510177	T	C	0.2	exposure	TRUE	inferred	textfile	NA
361	NA	NA	-0.0412	0.0044	7.70386e-21	NA	FT4	rs6430552	T	C	0.4119	exposure	TRUE	inferred	textfile	NA
362	NA	NA	-0.0402	0.0044	6.45876e-20	NA	FT4	rs11675434	T	C	0.4052	exposure	TRUE	inferred	textfile	NA
363	NA	NA	0.0307	0.005	8.25215e-10	NA	FT4	rs3821083	A	C	0.7547	exposure	TRUE	inferred	textfile	NA
364	NA	NA	-0.0279	0.0042	3.0766e-11	NA	FT4	rs925612	T	C	0.4689	exposure	TRUE	inferred	textfile	NA
365	NA	NA	-0.041	0.0058	1.56093e-12	NA	FT4	rs56252332	A	T	0.1602	exposure	TRUE	inferred	textfile	NA
366	NA	NA	0.0234	0.0042	2.52659e-08	NA	FT4	rs775738	T	C	0.4495	exposure	TRUE	inferred	textfile	NA
367	NA	NA	0.0539	0.0086	3.67028e-10	NA	FT4	rs13107325	T	C	0.071	exposure	TRUE	inferred	textfile	NA
368	NA	NA	-0.1047	0.0071	3.24141e-49	NA	FT4	rs112649654	T	G	0.9016	exposure	TRUE	inferred	textfile	NA
369	NA	NA	-0.0327	0.0043	2.85673e-14	NA	FT4	rs4704397	A	G	0.3848	exposure	TRUE	inferred	textfile	NA
370	NA	NA	-0.0647	0.005	2.6763e-38	NA	FT4	rs9496614	T	C	0.7636	exposure	TRUE	inferred	textfile	NA
371	NA	NA	-0.0467	0.0065	6.73966e-13	NA	FT4	rs3734358	A	G	0.8759	exposure	TRUE	inferred	textfile	NA
372	NA	NA	0.0451	0.0044	1.18344e-24	NA	FT4	rs75705948	A	G	0.6379	exposure	TRUE	inferred	textfile	NA
373	NA	NA	-0.0419	0.0047	4.88285e-19	NA	FT4	rs9356988	A	G	0.2678	exposure	TRUE	inferred	textfile	NA
374	NA	NA	-0.0276	0.0049	1.77458e-08	NA	FT4	rs9461443	A	T	0.7583	exposure	TRUE	inferred	textfile	NA
375	NA	NA	-0.0324	0.0047	5.43913e-12	NA	FT4	rs881858	A	G	0.701	exposure	TRUE	inferred	textfile	NA
376	NA	NA	0.0375	0.0052	5.53232e-13	NA	FT4	rs6910649	A	G	0.2163	exposure	TRUE	inferred	textfile	NA
377	NA	NA	-0.0259	0.0042	6.97446e-10	NA	FT4	rs1731951	A	T	0.4564	exposure	TRUE	inferred	textfile	NA
378	NA	NA	0.0373	0.0049	2.69376e-14	NA	FT4	rs4721388	A	C	0.6931	exposure	TRUE	inferred	textfile	NA
379	NA	NA	0.0279	0.0044	2.28413e-10	NA	FT4	rs794375	T	C	0.5812	exposure	TRUE	inferred	textfile	NA
380	NA	NA	-0.0326	0.0042	8.36632e-15	NA	FT4	rs3134113	T	C	0.5925	exposure	TRUE	inferred	textfile	NA
381	NA	NA	-0.0501	0.0061	2.15523e-16	NA	FT4	rs7827970	A	T	0.1339	exposure	TRUE	inferred	textfile	NA
382	NA	NA	-0.0834	0.0044	4.05038e-80	NA	FT4	rs965513	A	G	0.3399	exposure	TRUE	inferred	textfile	NA
383	NA	NA	-0.0375	0.0046	3.5744e-16	NA	FT4	rs7858917	A	T	0.2945	exposure	TRUE	inferred	textfile	NA
384	NA	NA	-0.0402	0.0045	4.13362e-19	NA	FT4	rs10760344	T	G	0.3362	exposure	TRUE	inferred	textfile	NA
385	NA	NA	0.0294	0.0044	2.35996e-11	NA	FT4	rs2810494	A	G	0.3706	exposure	TRUE	inferred	textfile	NA
386	NA	NA	-0.0866	0.0045	1.57139e-82	NA	FT4	rs4842131	T	C	0.4392	exposure	TRUE	inferred	textfile	NA
387	NA	NA	-0.0327	0.0048	9.59171e-12	NA	FT4	rs7873463	A	C	0.276	exposure	TRUE	inferred	textfile	NA

## Sheet: table.heterogeneity
id.exposure	id.outcome	outcome	exposure	method	Q	Q_df	Q_pval
ebi-a-GCST90013893	osteoporosis	outcome	Hypothyroidism or myxoedema (Firth correction) || id:ebi-a-GCST90013893	MR Egger	122.278	102	0.0836032
ebi-a-GCST90013893	osteoporosis	outcome	Hypothyroidism or myxoedema (Firth correction) || id:ebi-a-GCST90013893	Inverse variance weighted	123.676	103	0.0807834
ebi-a-GCST90018860	osteoporosis	outcome	Hyperthyroidism || id:ebi-a-GCST90018860	MR Egger	9.25833	9	0.413778
ebi-a-GCST90018860	osteoporosis	outcome	Hyperthyroidism || id:ebi-a-GCST90018860	Inverse variance weighted	9.38804	10	0.495715
FT3	osteoporosis	outcome	exposure	MR Egger	4.16824	4	0.383716
FT3	osteoporosis	outcome	exposure	Inverse variance weighted	5.34472	5	0.375273
FT4	osteoporosis	outcome	exposure	MR Egger	80.0351	58	0.0292039
FT4	osteoporosis	outcome	exposure	Inverse variance weighted	82.3477	59	0.0240212
TSH	osteoporosis	outcome	exposure	MR Egger	186.203	159	0.0690176
TSH	osteoporosis	outcome	exposure	Inverse variance weighted	186.204	160	0.0765712

## Sheet: table.pleiotropy
id.exposure	id.outcome	outcome	exposure	egger_intercept	se	pval
ebi-a-GCST90013893	osteoporosis	outcome	Hypothyroidism or myxoedema (Firth correction) || id:ebi-a-GCST90013893	-0.00483862	0.0044811	0.282785
ebi-a-GCST90018860	osteoporosis	outcome	Hyperthyroidism || id:ebi-a-GCST90018860	-0.00513749	0.0144679	0.730696
FT3	osteoporosis	outcome	exposure	0.0371529	0.034966	0.347882
FT4	osteoporosis	outcome	exposure	-0.00749935	0.00579288	0.200595
TSH	osteoporosis	outcome	exposure	-4.22362e-05	0.00298293	0.988721

## Sheet: mr_presso_global_test_results
RSSobs	Pvalue	id.exposure
126.534	0.076	ebi-a-GCST90013893
11.6459	0.494	ebi-a-GCST90018860
	0.355	FT3
	0.082	TSH
	0.11	FT4

## Sheet: snpdate（OP-T）
	SNP	effect_allele.exposure	other_allele.exposure	effect_allele.outcome	other_allele.outcome	beta.exposure	beta.outcome	eaf.exposure	eaf.outcome	remove	palindromic	ambiguous	id.outcome	chr	pos	se.outcome	samplesize.outcome	pval.outcome	outcome	originalname.outcome	outcome.deprecated	mr_keep.outcome	data_source.outcome	pos.exposure	pval.exposure	se.exposure	exposure	mr_keep.exposure	pval_origin.exposure	id.exposure	data_source.exposure	F	action	mr_keep
1	rs10276670	G	A	G	A	0.117659	-0.00351941	0.164275	NA	FALSE	FALSE	FALSE	ebi-a-GCST90013893	7	30956489	0.0112829	405357	0.755099	Hypothyroidism or myxoedema (Firth correction) || id:ebi-a-GCST90013893	Hypothyroidism or myxoedema (Firth correction)	Hypothyroidism or myxoedema (Firth correction) || ||	TRUE	igd	30916874	4.43496e-08	0.0214996	exposure	TRUE	reported	IevxHI	textfile	29.9495	2	TRUE
2	rs10875906	T	C	T	C	-0.105943	0.0162216	0.341961	NA	FALSE	FALSE	FALSE	ebi-a-GCST90013893	12	49385679	0.0108338	405357	0.134311	Hypothyroidism or myxoedema (Firth correction) || id:ebi-a-GCST90013893	Hypothyroidism or myxoedema (Firth correction)	Hypothyroidism or myxoedema (Firth correction) || ||	TRUE	igd	48991896	1.10739e-09	0.0173873	exposure	TRUE	reported	IevxHI	textfile	37.1262	2	TRUE
3	rs11088458	G	A	G	A	0.0971893	0.0204089	0.650198	NA	FALSE	FALSE	FALSE	ebi-a-GCST90013893	21	40350120	0.0106689	405357	0.0557571	Hypothyroidism or myxoedema (Firth correction) || id:ebi-a-GCST90013893	Hypothyroidism or myxoedema (Firth correction)	Hypothyroidism or myxoedema (Firth correction) || ||	TRUE	igd	38978194	1.69071e-08	0.0172291	exposure	TRUE	reported	IevxHI	textfile	31.8208	2	TRUE
4	rs191852210	G	A	G	A	0.251934	-0.0485627	0.0324282	NA	FALSE	FALSE	FALSE	ebi-a-GCST90013893	16	286242	0.0554993	405357	0.381566	Hypothyroidism or myxoedema (Firth correction) || id:ebi-a-GCST90013893	Hypothyroidism or myxoedema (Firth correction)	Hypothyroidism or myxoedema (Firth correction) || ||	TRUE	igd	236243	3.65149e-09	0.0427061	exposure	TRUE	reported	IevxHI	textfile	34.8012	2	TRUE
5	rs1963689	C	T	C	T	-0.106068	0.00879128	0.241989	NA	FALSE	FALSE	FALSE	ebi-a-GCST90013893	6	127425630	0.0111226	405357	0.429297	Hypothyroidism or myxoedema (Firth correction) || id:ebi-a-GCST90013893	Hypothyroidism or myxoedema (Firth correction)	Hypothyroidism or myxoedema (Firth correction) || ||	TRUE	igd	127104485	4.28115e-08	0.0193596	exposure	TRUE	reported	IevxHI	textfile	30.0176	2	TRUE
6	rs5002706	A	G	A	G	0.128895	0.0653289	0.137531	NA	FALSE	FALSE	FALSE	ebi-a-GCST90013893	6	32659332	0.0151178	405357	1.76734e-05	Hypothyroidism or myxoedema (Firth correction) || id:ebi-a-GCST90013893	Hypothyroidism or myxoedema (Firth correction)	Hypothyroidism or myxoedema (Firth correction) || ||	TRUE	igd	32691555	4.10554e-08	0.0234941	exposure	TRUE	reported	IevxHI	textfile	30.0992	2	TRUE
7	rs80107551	T	C	T	C	-0.149747	-0.00531782	0.119779	NA	FALSE	FALSE	FALSE	ebi-a-GCST90013893	17	41808374	0.0174339	405357	0.760346	Hypothyroidism or myxoedema (Firth correction) || id:ebi-a-GCST90013893	Hypothyroidism or myxoedema (Firth correction)	Hypothyroidism or myxoedema (Firth correction) || ||	TRUE	igd	43731006	8.02639e-09	0.0259622	exposure	TRUE	reported	IevxHI	textfile	33.2685	2	TRUE
8	rs10276670	G	A	G	A	0.117659	-0.0409	0.164275	0.158709	FALSE	FALSE	FALSE	ebi-a-GCST90018860	7	30956489	0.0301	460499	0.174	Hyperthyroidism || id:ebi-a-GCST90018860	Hyperthyroidism	Hyperthyroidism || ||	TRUE	igd	30916874	4.43496e-08	0.0214996	exposure	TRUE	reported	IevxHI	textfile	29.9495	2	TRUE
9	rs10875906	T	C	T	C	-0.105943	0.0155	0.341961	0.294343	FALSE	FALSE	FALSE	ebi-a-GCST90018860	12	49385679	0.0265	460499	0.558399	Hyperthyroidism || id:ebi-a-GCST90018860	Hyperthyroidism	Hyperthyroidism || ||	TRUE	igd	48991896	1.10739e-09	0.0173873	exposure	TRUE	reported	IevxHI	textfile	37.1262	2	TRUE
10	rs11088458	G	A	G	A	0.0971893	-0.0189	0.650198	0.621862	FALSE	FALSE	FALSE	ebi-a-GCST90018860	21	40350120	0.0228	460499	0.409	Hyperthyroidism || id:ebi-a-GCST90018860	Hyperthyroidism	Hyperthyroidism || ||	TRUE	igd	38978194	1.69071e-08	0.0172291	exposure	TRUE	reported	IevxHI	textfile	31.8208	2	TRUE
11	rs191852210	G	A	G	A	0.251934	-0.0585	0.0324282	0.0180045	FALSE	FALSE	FALSE	ebi-a-GCST90018860	16	286242	0.0794	460499	0.4613	Hyperthyroidism || id:ebi-a-GCST90018860	Hyperthyroidism	Hyperthyroidism || ||	TRUE	igd	236243	3.65149e-09	0.0427061	exposure	TRUE	reported	IevxHI	textfile	34.8012	2	TRUE
12	rs1963689	C	T	C	T	-0.106068	0.0079	0.241989	0.293156	FALSE	FALSE	FALSE	ebi-a-GCST90018860	6	127425630	0.024	460499	0.7424	Hyperthyroidism || id:ebi-a-GCST90018860	Hyperthyroidism	Hyperthyroidism || ||	TRUE	igd	127104485	4.28115e-08	0.0193596	exposure	TRUE	reported	IevxHI	textfile	30.0176	2	TRUE
13	rs5002706	A	G	A	G	0.128895	0.0262	0.137531	0.114365	FALSE	FALSE	FALSE	ebi-a-GCST90018860	6	32659332	0.0346	460499	0.4482	Hyperthyroidism || id:ebi-a-GCST90018860	Hyperthyroidism	Hyperthyroidism || ||	TRUE	igd	32691555	4.10554e-08	0.0234941	exposure	TRUE	reported	IevxHI	textfile	30.0992	2	TRUE
14	rs80107551	T	C	T	C	-0.149747	0.0279	0.119779	0.0930145	FALSE	FALSE	FALSE	ebi-a-GCST90018860	17	41808374	0.0405	460499	0.4907	Hyperthyroidism || id:ebi-a-GCST90018860	Hyperthyroidism	Hyperthyroidism || ||	TRUE	igd	43731006	8.02639e-09	0.0259622	exposure	TRUE	reported	IevxHI	textfile	33.2685	2	TRUE

## Sheet: table.heterogeneity（OP-T）
id.exposure	id.outcome	outcome	exposure	method	Q	Q_df	Q_pval
IevxHI	ebi-a-GCST90013893	Hypothyroidism or myxoedema (Firth correction) || id:ebi-a-GCST90013893	exposure	MR Egger	24.7417	5	0.000156281
IevxHI	ebi-a-GCST90013893	Hypothyroidism or myxoedema (Firth correction) || id:ebi-a-GCST90013893	exposure	Inverse variance weighted	24.7706	6	0.000376506
IevxHI	ebi-a-GCST90018860	Hyperthyroidism || id:ebi-a-GCST90018860	exposure	MR Egger	2.54268	5	0.770054
IevxHI	ebi-a-GCST90018860	Hyperthyroidism || id:ebi-a-GCST90018860	exposure	Inverse variance weighted	2.54671	6	0.863204

## Sheet: table.pleiotropy（OP-T）
id.exposure	id.outcome	outcome	exposure	egger_intercept	se	pval
IevxHI	ebi-a-GCST90013893	Hypothyroidism or myxoedema (Firth correction) || id:ebi-a-GCST90013893	exposure	-0.00505459	0.0660826	0.941996
IevxHI	ebi-a-GCST90018860	Hyperthyroidism || id:ebi-a-GCST90018860	exposure	0.00341042	0.0537137	0.951834

## Sheet: mr_OR1（OP-T）
	id.exposure	id.outcome	outcome	exposure	method	nsnp	b	se	pval	lo_ci	up_ci	or	or_lci95	or_uci95
1	Osteoporosis	ebi-a-GCST90013893	Hypothyroidism or myxoedema (Firth correction) || id:ebi-a-GCST90013893	exposure	MR Egger	7	0.09374	0.574603	0.876798	-1.03248	1.21996	1.09827	0.356122	3.38706
2	Osteoporosis	ebi-a-GCST90013893	Hypothyroidism or myxoedema (Firth correction) || id:ebi-a-GCST90013893	exposure	Weighted median	7	-0.0316746	0.0636899	0.618959	-0.156507	0.0931576	0.968822	0.855126	1.09763
3	Osteoporosis	ebi-a-GCST90013893	Hypothyroidism or myxoedema (Firth correction) || id:ebi-a-GCST90013893	exposure	Inverse variance weighted	7	0.0503973	0.0870052	0.562424	-0.120133	0.220928	1.05169	0.886803	1.24723
4	Osteoporosis	ebi-a-GCST90013893	Hypothyroidism or myxoedema (Firth correction) || id:ebi-a-GCST90013893	exposure	Simple mode	7	-0.0825578	0.0799457	0.341573	-0.239251	0.0741357	0.920758	0.787217	1.07695
5	Osteoporosis	ebi-a-GCST90013893	Hypothyroidism or myxoedema (Firth correction) || id:ebi-a-GCST90013893	exposure	Weighted mode	7	-0.0611413	0.0708454	0.421276	-0.199998	0.0777157	0.94069	0.818732	1.08082
6	Osteoporosis	ebi-a-GCST90018860	Hyperthyroidism || id:ebi-a-GCST90018860	exposure	MR Egger	7	-0.166445	0.459243	0.731844	-1.06656	0.733672	0.846669	0.34419	2.08271
7	Osteoporosis	ebi-a-GCST90018860	Hyperthyroidism || id:ebi-a-GCST90018860	exposure	Weighted median	7	-0.177	0.126359	0.161283	-0.424663	0.0706637	0.83778	0.65399	1.07322
8	Osteoporosis	ebi-a-GCST90018860	Hyperthyroidism || id:ebi-a-GCST90018860	exposure	Inverse variance weighted	7	-0.137943	0.0968631	0.154418	-0.327794	0.0519092	0.871149	0.720511	1.05328
9	Osteoporosis	ebi-a-GCST90018860	Hyperthyroidism || id:ebi-a-GCST90018860	exposure	Simple mode	7	-0.188784	0.179032	0.332267	-0.539685	0.162118	0.827966	0.582932	1.176
10	Osteoporosis	ebi-a-GCST90018860	Hyperthyroidism || id:ebi-a-GCST90018860	exposure	Weighted mode	7	-0.184088	0.174862	0.332989	-0.526817	0.158642	0.831863	0.590481	1.17192

## Sheet: fdrpjustor
	id.exposure	id.outcome	outcome	exposure	method	nsnp	b	se	pval	lo_ci	up_ci	or	or_lci95	or_uci95	adjusted_pval
1	Hypothyroidism	met-d-ApoA1	Apolipoprotein A1 || id:met-d-ApoA1	Hypothyroidism or myxoedema (Firth correction) || id:ebi-a-GCST90013893	Inverse variance weighted	113	-0.0200394	0.00765292	0.00883101	-0.0350391	-0.00503966	0.98016	0.965568	0.994973	0.0377474
2	Hypothyroidism	met-d-Cholines	Total cholines || id:met-d-Cholines	Hypothyroidism or myxoedema (Firth correction) || id:ebi-a-GCST90013893	Inverse variance weighted	113	-0.0244467	0.00730618	0.000819798	-0.0387668	-0.0101265	0.97585	0.961975	0.989925	0.0105943
3	Hypothyroidism	met-d-Citrate	Citrate || id:met-d-Citrate	Hypothyroidism or myxoedema (Firth correction) || id:ebi-a-GCST90013893	Inverse variance weighted	113	0.0204079	0.00562951	0.000288785	0.00937402	0.0314417	1.02062	1.00942	1.03194	0.00548606
4	Hypothyroidism	met-d-Creatinine	Creatinine || id:met-d-Creatinine	Hypothyroidism or myxoedema (Firth correction) || id:ebi-a-GCST90013893	Inverse variance weighted	113	0.0178463	0.00584665	0.00227018	0.00638689	0.0293057	1.01801	1.00641	1.02974	0.0167066
5	Hypothyroidism	met-d-HDL_P	Concentration of HDL particles || id:met-d-HDL_P	Hypothyroidism or myxoedema (Firth correction) || id:ebi-a-GCST90013893	Inverse variance weighted	113	-0.025054	0.00778211	0.00128443	-0.0403069	-0.00980107	0.975257	0.960495	0.990247	0.0126932
6	Hypothyroidism	met-d-His	Histidine || id:met-d-His	Hypothyroidism or myxoedema (Firth correction) || id:ebi-a-GCST90013893	Inverse variance weighted	113	-0.0179649	0.00583249	0.00206896	-0.0293966	-0.00653326	0.982195	0.971031	0.993488	0.0165517
7	Hypothyroidism	met-d-L_LDL_CE	Cholesteryl esters in large LDL || id:met-d-L_LDL_CE	Hypothyroidism or myxoedema (Firth correction) || id:ebi-a-GCST90013893	Inverse variance weighted	113	-0.0194702	0.00800068	0.014951	-0.0351515	-0.00378883	0.980718	0.965459	0.996218	0.0466112
8	Hypothyroidism	met-d-L_VLDL_CE	Cholesteryl esters in large VLDL || id:met-d-L_VLDL_CE	Hypothyroidism or myxoedema (Firth correction) || id:ebi-a-GCST90013893	Inverse variance weighted	113	-0.0167772	0.00697069	0.016092	-0.0304398	-0.00311466	0.983363	0.970019	0.99689	0.0466112
9	Hypothyroidism	met-d-L_VLDL_TG	Triglycerides in large VLDL || id:met-d-L_VLDL_TG	Hypothyroidism or myxoedema (Firth correction) || id:ebi-a-GCST90013893	Inverse variance weighted	113	-0.0178883	0.00719999	0.0129737	-0.0320003	-0.00377633	0.982271	0.968506	0.996231	0.0454079
10	Hypothyroidism	met-d-LA	Linoleic acid || id:met-d-LA	Hypothyroidism or myxoedema (Firth correction) || id:ebi-a-GCST90013893	Inverse variance weighted	113	-0.0302212	0.0101352	0.00286556	-0.0500861	-0.0103562	0.970231	0.951147	0.989697	0.0178302
11	Hypothyroidism	met-d-LDL_C	LDL cholesterol || id:met-d-LDL_C	Hypothyroidism or myxoedema (Firth correction) || id:ebi-a-GCST90013893	Inverse variance weighted	113	-0.0192261	0.00781807	0.0139251	-0.0345495	-0.00390269	0.980958	0.96604	0.996105	0.0466112
12	Hypothyroidism	met-d-LDL_CE	Cholesteryl esters in LDL || id:met-d-LDL_CE	Hypothyroidism or myxoedema (Firth correction) || id:ebi-a-GCST90013893	Inverse variance weighted	113	-0.0202823	0.00748275	0.00671725	-0.0349485	-0.00561615	0.979922	0.965655	0.9944	0.0322428
13	Hypothyroidism	met-d-LDL_L	Total lipids in LDL || id:met-d-LDL_L	Hypothyroidism or myxoedema (Firth correction) || id:ebi-a-GCST90013893	Inverse variance weighted	113	-0.0194224	0.00757587	0.0103556	-0.0342711	-0.00457373	0.980765	0.966309	0.995437	0.0386809
14	Hypothyroidism	met-d-LDL_PL	Phospholipids in LDL || id:met-d-LDL_PL	Hypothyroidism or myxoedema (Firth correction) || id:ebi-a-GCST90013893	Inverse variance weighted	113	-0.0186736	0.00758925	0.013873	-0.0335486	-0.00379869	0.9815	0.967008	0.996209	0.0466112
15	Hypothyroidism	met-d-M_HDL_C	Cholesterol in medium HDL || id:met-d-M_HDL_C	Hypothyroidism or myxoedema (Firth correction) || id:ebi-a-GCST90013893	Inverse variance weighted	113	-0.0182938	0.0075772	0.0157647	-0.0331451	-0.00344246	0.981873	0.967398	0.996563	0.0466112
16	Hypothyroidism	met-d-M_HDL_CE	Cholesteryl esters in medium HDL || id:met-d-M_HDL_CE	Hypothyroidism or myxoedema (Firth correction) || id:ebi-a-GCST90013893	Inverse variance weighted	113	-0.0180432	0.00748033	0.0158618	-0.0327046	-0.00338171	0.982119	0.967824	0.996624	0.0466112
17	Hypothyroidism	met-d-M_HDL_L	Total lipids in medium HDL || id:met-d-M_HDL_L	Hypothyroidism or myxoedema (Firth correction) || id:ebi-a-GCST90013893	Inverse variance weighted	113	-0.0208988	0.00697797	0.00274473	-0.0345756	-0.00722198	0.979318	0.966015	0.992804	0.0177352
18	Hypothyroidism	met-d-M_HDL_P	Concentration of medium HDL particles || id:met-d-M_HDL_P	Hypothyroidism or myxoedema (Firth correction) || id:ebi-a-GCST90013893	Inverse variance weighted	113	-0.020036	0.00728634	0.00596297	-0.0343173	-0.00575483	0.980163	0.966265	0.994262	0.0303569
19	Hypothyroidism	met-d-M_HDL_PL	Phospholipids in medium HDL || id:met-d-M_HDL_PL	Hypothyroidism or myxoedema (Firth correction) || id:ebi-a-GCST90013893	Inverse variance weighted	113	-0.0217744	0.00665652	0.00107117	-0.0348211	-0.00872759	0.978461	0.965778	0.99131	0.0112473
20	Hypothyroidism	met-d-M_LDL_C	Cholesterol in medium LDL || id:met-d-M_LDL_C	Hypothyroidism or myxoedema (Firth correction) || id:ebi-a-GCST90013893	Inverse variance weighted	113	-0.0201613	0.00699802	0.0039642	-0.0338774	-0.00644515	0.980041	0.96669	0.993576	0.0221995
21	Hypothyroidism	met-d-M_LDL_CE	Cholesteryl esters in medium LDL || id:met-d-M_LDL_CE	Hypothyroidism or myxoedema (Firth correction) || id:ebi-a-GCST90013893	Inverse variance weighted	113	-0.020844	0.00675579	0.00203311	-0.0340853	-0.00760264	0.979372	0.966489	0.992426	0.0165517
22	Hypothyroidism	met-d-M_LDL_L	Total lipids in medium LDL || id:met-d-M_LDL_L	Hypothyroidism or myxoedema (Firth correction) || id:ebi-a-GCST90013893	Inverse variance weighted	113	-0.0204433	0.00675541	0.00247643	-0.0336839	-0.00720267	0.979764	0.966877	0.992823	0.017057
23	Hypothyroidism	met-d-M_LDL_PL	Phospholipids in medium LDL || id:met-d-M_LDL_PL	Hypothyroidism or myxoedema (Firth correction) || id:ebi-a-GCST90013893	Inverse variance weighted	113	-0.0202352	0.00648966	0.00182044	-0.0329549	-0.00751544	0.979968	0.967582	0.992513	0.0160965
24	Hypothyroidism	met-d-M_VLDL_FC	Free cholesterol in medium VLDL || id:met-d-M_VLDL_FC	Hypothyroidism or myxoedema (Firth correction) || id:ebi-a-GCST90013893	Inverse variance weighted	113	-0.0186419	0.00722159	0.00983952	-0.0327962	-0.00448763	0.981531	0.967736	0.995522	0.0386809
25	Hypothyroidism	met-d-M_VLDL_L	Total lipids in medium VLDL || id:met-d-M_VLDL_L	Hypothyroidism or myxoedema (Firth correction) || id:ebi-a-GCST90013893	Inverse variance weighted	113	-0.0209298	0.00658311	0.00147619	-0.0338327	-0.00802694	0.979288	0.966733	0.992005	0.0137778
26	Hypothyroidism	met-d-M_VLDL_P	Concentration of medium VLDL particles || id:met-d-M_VLDL_P	Hypothyroidism or myxoedema (Firth correction) || id:ebi-a-GCST90013893	Inverse variance weighted	113	-0.0197879	0.00673286	0.00329271	-0.0329843	-0.00659148	0.980407	0.967554	0.99343	0.0197563
27	Hypothyroidism	met-d-M_VLDL_PL	Phospholipids in medium VLDL || id:met-d-M_VLDL_PL	Hypothyroidism or myxoedema (Firth correction) || id:ebi-a-GCST90013893	Inverse variance weighted	113	-0.0195501	0.00674623	0.00375632	-0.0327727	-0.00632751	0.98064	0.967758	0.993692	0.0217608
28	Hypothyroidism	met-d-M_VLDL_TG	Triglycerides in medium VLDL || id:met-d-M_VLDL_TG	Hypothyroidism or myxoedema (Firth correction) || id:ebi-a-GCST90013893	Inverse variance weighted	113	-0.0196939	0.00721908	0.00637136	-0.0338433	-0.00554448	0.980499	0.966723	0.994471	0.031482
29	Hypothyroidism	met-d-MUFA	Monounsaturated fatty acids || id:met-d-MUFA	Hypothyroidism or myxoedema (Firth correction) || id:ebi-a-GCST90013893	Inverse variance weighted	113	-0.0227066	0.00885751	0.010361	-0.0400673	-0.0053459	0.977549	0.960725	0.994668	0.0386809
30	Hypothyroidism	met-d-non_HDL_C	Total cholesterol minus HDL-C || id:met-d-non_HDL_C	Hypothyroidism or myxoedema (Firth correction) || id:ebi-a-GCST90013893	Inverse variance weighted	113	-0.0188218	0.00774435	0.0150827	-0.0340007	-0.00364284	0.981354	0.966571	0.996364	0.0466112
31	Hypothyroidism	met-d-Omega_6	Omega-6 fatty acids || id:met-d-Omega_6	Hypothyroidism or myxoedema (Firth correction) || id:ebi-a-GCST90013893	Inverse variance weighted	113	-0.0260372	0.00719137	0.000293896	-0.0401323	-0.0119421	0.974299	0.960662	0.988129	0.00548606
32	Hypothyroidism	met-d-Phosphatidylc	Phosphatidylcholines || id:met-d-Phosphatidylc	Hypothyroidism or myxoedema (Firth correction) || id:ebi-a-GCST90013893	Inverse variance weighted	113	-0.0251624	0.00668554	0.000167413	-0.0382661	-0.0120588	0.975152	0.962457	0.988014	0.00401791
33	Hypothyroidism	met-d-Phosphoglyc	Phosphoglycerides || id:met-d-Phosphoglyc	Hypothyroidism or myxoedema (Firth correction) || id:ebi-a-GCST90013893	Inverse variance weighted	113	-0.0246983	0.00744244	0.00090477	-0.0392855	-0.0101111	0.975604	0.961476	0.98994	0.0108572
34	Hypothyroidism	met-d-S_HDL_C	Cholesterol in small HDL || id:met-d-S_HDL_C	Hypothyroidism or myxoedema (Firth correction) || id:ebi-a-GCST90013893	Inverse variance weighted	113	-0.0293642	0.00695057	2.39236e-05	-0.0429874	-0.0157411	0.971063	0.957923	0.984382	0.00184643
35	Hypothyroidism	met-d-S_HDL_CE	Cholesteryl esters in small HDL || id:met-d-S_HDL_CE	Hypothyroidism or myxoedema (Firth correction) || id:ebi-a-GCST90013893	Inverse variance weighted	113	-0.0280474	0.00681558	3.86874e-05	-0.0414059	-0.0146888	0.972342	0.95944	0.985419	0.00184643
36	Hypothyroidism	met-d-S_HDL_FC	Free cholesterol in small HDL || id:met-d-S_HDL_FC	Hypothyroidism or myxoedema (Firth correction) || id:ebi-a-GCST90013893	Inverse variance weighted	113	-0.0282835	0.00725063	9.5865e-05	-0.0424947	-0.0140722	0.972113	0.958396	0.986026	0.00268422
37	Hypothyroidism	met-d-S_HDL_L	Total lipids in small HDL || id:met-d-S_HDL_L	Hypothyroidism or myxoedema (Firth correction) || id:ebi-a-GCST90013893	Inverse variance weighted	113	-0.0302705	0.00741236	4.43063e-05	-0.0447988	-0.0157423	0.970183	0.95619	0.984381	0.00184643
38	Hypothyroidism	met-d-S_HDL_P	Concentration of small HDL particles || id:met-d-S_HDL_P	Hypothyroidism or myxoedema (Firth correction) || id:ebi-a-GCST90013893	Inverse variance weighted	113	-0.0301507	0.00709996	2.17043e-05	-0.0440666	-0.0162347	0.970299	0.95689	0.983896	0.00184643
39	Hypothyroidism	met-d-S_HDL_PL	Phospholipids in small HDL || id:met-d-S_HDL_PL	Hypothyroidism or myxoedema (Firth correction) || id:ebi-a-GCST90013893	Inverse variance weighted	113	-0.0295934	0.00733692	5.49533e-05	-0.0439738	-0.0152131	0.97084	0.956979	0.984902	0.00184643
40	Hypothyroidism	met-d-S_LDL_C	Cholesterol in small LDL || id:met-d-S_LDL_C	Hypothyroidism or myxoedema (Firth correction) || id:ebi-a-GCST90013893	Inverse variance weighted	113	-0.018744	0.00694698	0.00697262	-0.0323601	-0.00512791	0.981431	0.968158	0.994885	0.0325389
41	Hypothyroidism	met-d-S_LDL_CE	Cholesteryl esters in small LDL || id:met-d-S_LDL_CE	Hypothyroidism or myxoedema (Firth correction) || id:ebi-a-GCST90013893	Inverse variance weighted	113	-0.0201336	0.00660083	0.00228721	-0.0330712	-0.00719595	0.980068	0.96747	0.99283	0.0167066
42	Hypothyroidism	met-d-S_LDL_L	Total lipids in small LDL || id:met-d-S_LDL_L	Hypothyroidism or myxoedema (Firth correction) || id:ebi-a-GCST90013893	Inverse variance weighted	113	-0.0192856	0.00698006	0.00572796	-0.0329665	-0.00560471	0.980899	0.967571	0.994411	0.0300718
43	Hypothyroidism	met-d-S_VLDL_FC	Free cholesterol in small VLDL || id:met-d-S_VLDL_FC	Hypothyroidism or myxoedema (Firth correction) || id:ebi-a-GCST90013893	Inverse variance weighted	113	-0.0172709	0.0071581	0.0158314	-0.0313008	-0.00324104	0.982877	0.969184	0.996764	0.0466112
44	Hypothyroidism	met-d-S_VLDL_L	Total lipids in small VLDL || id:met-d-S_VLDL_L	Hypothyroidism or myxoedema (Firth correction) || id:ebi-a-GCST90013893	Inverse variance weighted	113	-0.017227	0.00681104	0.0114298	-0.0305766	-0.00387736	0.982921	0.969886	0.99613	0.0417437
45	Hypothyroidism	met-d-S_VLDL_P	Concentration of small VLDL particles || id:met-d-S_VLDL_P	Hypothyroidism or myxoedema (Firth correction) || id:ebi-a-GCST90013893	Inverse variance weighted	113	-0.0165176	0.00684352	0.0157954	-0.0299309	-0.00310428	0.983618	0.970513	0.996901	0.0466112
46	Hypothyroidism	met-d-S_VLDL_PL	Phospholipids in small VLDL || id:met-d-S_VLDL_PL	Hypothyroidism or myxoedema (Firth correction) || id:ebi-a-GCST90013893	Inverse variance weighted	113	-0.0178277	0.00678283	0.0085797	-0.0311221	-0.00453339	0.98233	0.969357	0.995477	0.0377474
47	Hypothyroidism	met-d-SFA	Saturated fatty acids || id:met-d-SFA	Hypothyroidism or myxoedema (Firth correction) || id:ebi-a-GCST90013893	Inverse variance weighted	113	-0.0205094	0.00679402	0.00253824	-0.0338257	-0.00719314	0.979699	0.96674	0.992833	0.017057
48	Hypothyroidism	met-d-Total_C	Total cholesterol || id:met-d-Total_C	Hypothyroidism or myxoedema (Firth correction) || id:ebi-a-GCST90013893	Inverse variance weighted	113	-0.0213812	0.00882889	0.015447	-0.0386858	-0.00407653	0.978846	0.962053	0.995932	0.0466112
49	Hypothyroidism	met-d-Total_CE	Total esterified cholesterol || id:met-d-Total_CE	Hypothyroidism or myxoedema (Firth correction) || id:ebi-a-GCST90013893	Inverse variance weighted	113	-0.0212811	0.00895828	0.0175215	-0.0388393	-0.00372287	0.978944	0.961905	0.996284	0.0498917
50	Hypothyroidism	met-d-Total_FA	Total fatty acids || id:met-d-Total_FA	Hypothyroidism or myxoedema (Firth correction) || id:ebi-a-GCST90013893	Inverse variance weighted	113	-0.0241122	0.00708068	0.000660809	-0.0379903	-0.010234	0.976176	0.962722	0.989818	0.0100924
51	Hypothyroidism	met-d-Total_FC	Total free cholesterol || id:met-d-Total_FC	Hypothyroidism or myxoedema (Firth correction) || id:ebi-a-GCST90013893	Inverse variance weighted	113	-0.0211539	0.00845449	0.0123464	-0.0377247	-0.00458306	0.979068	0.962978	0.995427	0.0441319
52	Hypothyroidism	met-d-Total_L	Total lipids in lipoprotein particles || id:met-d-Total_L	Hypothyroidism or myxoedema (Firth correction) || id:ebi-a-GCST90013893	Inverse variance weighted	113	-0.0256978	0.00729227	0.000425116	-0.0399907	-0.011405	0.97463	0.960798	0.98866	0.00714195
53	Hypothyroidism	met-d-Total_P	Total concentration of lipoprotein particles || id:met-d-Total_P	Hypothyroidism or myxoedema (Firth correction) || id:ebi-a-GCST90013893	Inverse variance weighted	113	-0.026576	0.00790437	0.000773278	-0.0420685	-0.0110834	0.973774	0.958804	0.988978	0.0105943
54	Hypothyroidism	met-d-Total_PL	Total phospholipids in lipoprotein particles || id:met-d-Total_PL	Hypothyroidism or myxoedema (Firth correction) || id:ebi-a-GCST90013893	Inverse variance weighted	113	-0.025869	0.00785541	0.000990717	-0.0412657	-0.0104724	0.974463	0.959574	0.989582	0.011096
55	Hypothyroidism	met-d-VLDL_C	VLDL cholesterol || id:met-d-VLDL_C	Hypothyroidism or myxoedema (Firth correction) || id:ebi-a-GCST90013893	Inverse variance weighted	113	-0.0172275	0.00668041	0.0099142	-0.0303211	-0.00413389	0.98292	0.970134	0.995875	0.0386809
56	Hypothyroidism	met-d-VLDL_FC	Free cholesterol in VLDL || id:met-d-VLDL_FC	Hypothyroidism or myxoedema (Firth correction) || id:ebi-a-GCST90013893	Inverse variance weighted	113	-0.0184337	0.00663698	0.00547925	-0.0314421	-0.00542519	0.981735	0.969047	0.99459	0.029694
57	Hypothyroidism	met-d-VLDL_L	Total lipids in VLDL || id:met-d-VLDL_L	Hypothyroidism or myxoedema (Firth correction) || id:ebi-a-GCST90013893	Inverse variance weighted	113	-0.0184018	0.00699459	0.00851686	-0.0321112	-0.0046924	0.981766	0.968399	0.995319	0.0377474
58	Hypothyroidism	met-d-VLDL_P	Concentration of VLDL particles || id:met-d-VLDL_P	Hypothyroidism or myxoedema (Firth correction) || id:ebi-a-GCST90013893	Inverse variance weighted	113	-0.01692	0.00658144	0.0101443	-0.0298197	-0.00402041	0.983222	0.970621	0.995988	0.0386809
59	Hypothyroidism	met-d-VLDL_PL	Phospholipids in VLDL || id:met-d-VLDL_PL	Hypothyroidism or myxoedema (Firth correction) || id:ebi-a-GCST90013893	Inverse variance weighted	113	-0.0177567	0.00679675	0.00898747	-0.0310784	-0.00443509	0.9824	0.9694	0.995575	0.0377474

[truncated: 5 more sheets: table.MRresult(metabolism), table.heterogeneity(metabolism), table.pleiotropy(matabolism), matabolism-OP, mediation analysis]
